# Supplementary material for: (Z)-6-[(5-Chloro-2-hydroxy­phenyl)­aminomethyl­ene]-2-ethoxy­cyclo­hexa-2,4-dienone
Source: Acta Crystallogr Sect E Struct Rep Online. 2009 Aug 15;65(Pt 9):o2153. doi: 10.1107/S1600536809031298 (PMC2970131; doi:10.1107/S1600536809031298)
Supplement: Supplementary file 2 [file e-65-o2153-Isup2.hkl]

#
# h,k,l, Fc-squared, Fo-squared, sigma(Fo-squared) and status flag
#
data_I
_shelx_title ' arzu13 in P 21/c'
_shelx_refln_list_code          4
_shelx_F_calc_maximum      201.95
_exptl_crystal_F_000       608.00
_reflns_d_resolution_high  0.7965
 
loop_
 _symmetry_equiv_pos_as_xyz
 'x, y, z'
 '-x, y+1/2, -z+1/2'
 '-x, -y, -z'
 'x, -y-1/2, z-1/2'
 
_cell_length_a    15.4313
_cell_length_b     7.1710
_cell_length_c    12.6071
_cell_angle_alpha  90.000
_cell_angle_beta  111.168
_cell_angle_gamma  90.000
 
_shelx_F_squared_multiplier     1.000
 
loop_
 _refln_index_h
 _refln_index_k
 _refln_index_l
 _refln_F_squared_calc
 _refln_F_squared_meas
 _refln_F_squared_sigma
 _refln_observed_status
   2   0   0     3423.04     3746.29     58.98 o
   3   0   0       28.70       33.44      7.70 o
   4   0   0     5282.33     5407.33     57.63 o
   5   0   0       76.67      100.74      8.44 o
   6   0   0     5359.11     5539.13     89.39 o
   7   0   0     1339.41     1296.08     14.81 o
   8   0   0      168.84      133.22      6.49 o
   9   0   0       70.39       84.05      6.33 o
  10   0   0     1554.58     1526.28     15.53 o
  11   0   0      456.67      475.77     14.92 o
  12   0   0        1.29        4.02      4.72 o
  13   0   0      118.39       96.49      5.09 o
  14   0   0      327.47      351.13      8.88 o
  15   0   0      145.96      143.29      6.97 o
  16   0   0       74.79       89.49      5.26 o
  17   0   0        2.67        4.98      5.19 o
  18   0   0      153.29      129.84      7.67 o
   1   1   0       69.37       59.66      4.89 o
   2   1   0      541.00      616.92      6.69 o
   3   1   0      382.23      361.10      5.90 o
   4   1   0       44.47       40.23      4.90 o
   5   1   0      175.79      194.15      5.22 o
   6   1   0     1698.24     1653.02     25.64 o
   7   1   0      261.66      318.57      6.35 o
   8   1   0      575.40      567.27     11.09 o
   9   1   0        1.58        8.75      3.96 o
  10   1   0        0.32       -1.78      3.89 o
  11   1   0        0.08        5.37      3.80 o
  12   1   0      177.48      173.92      3.96 o
  13   1   0      315.58      301.33      8.79 o
  14   1   0        9.03        7.60      3.76 o
  15   1   0        3.67        8.11      3.33 o
  16   1   0        7.46       18.47      3.72 o
  17   1   0       75.20       76.57      3.77 o
   0   2   0     7485.57     7320.12    106.31 o
   1   2   0       22.66       16.22      4.18 o
   2   2   0      293.17      297.88      5.92 o
   3   2   0       19.10       20.09      5.05 o
   4   2   0      367.54      368.78      6.67 o
   5   2   0      294.94      308.34      6.76 o
   6   2   0      127.21      131.00      4.17 o
   7   2   0      261.30      267.55      7.12 o
   8   2   0       30.53       34.07      3.96 o
   9   2   0        3.44       10.12      3.95 o
  10   2   0       43.37       44.47      3.87 o
  11   2   0       11.63       15.15      3.67 o
  12   2   0        0.88        6.62      3.69 o
  13   2   0        8.65       14.84      3.50 o
  14   2   0       30.63       36.18      3.49 o
  15   2   0        0.15        8.71      3.35 o
  16   2   0        0.88        5.02      3.35 o
  17   2   0        1.04       -0.29      3.51 o
   1   3   0      259.57      228.97      4.32 o
   2   3   0      445.34      451.31      9.91 o
   3   3   0      691.45      621.56     11.82 o
   4   3   0        8.72        7.78      3.39 o
   5   3   0      109.26      124.78      3.62 o
   6   3   0     1785.49     1750.30     37.55 o
   7   3   0       78.75      100.13      3.69 o
   8   3   0      327.65      327.88     10.89 o
   9   3   0       73.89       70.33      4.02 o
  10   3   0        4.85        9.24      3.81 o
  11   3   0        1.52        8.89      3.73 o
  12   3   0      118.53      121.60      6.51 o
  13   3   0      445.96      443.83     14.88 o
  14   3   0       47.40       50.87      3.76 o
  15   3   0        1.80        4.09      3.67 o
  16   3   0       21.57       22.64      3.96 o
  17   3   0      108.59      112.22      7.20 o
   0   4   0    26941.35    23857.59   1827.41 o
   1   4   0      367.07      387.30      4.80 o
   2   4   0      301.17      321.66      6.86 o
   3   4   0       14.23       16.90      3.37 o
   4   4   0      413.10      417.05     11.56 o
   5   4   0       46.02       44.34      3.31 o
   6   4   0      562.88      534.31     11.17 o
   7   4   0       72.98       82.23      3.46 o
   8   4   0       27.24       32.77      3.52 o
   9   4   0       83.36       77.44      3.45 o
  10   4   0      230.83      218.43     10.86 o
  11   4   0      137.67      147.06      6.89 o
  12   4   0        7.30        7.18      3.62 o
  13   4   0       79.27       83.35      6.70 o
  14   4   0       67.75       66.81      4.24 o
  15   4   0       81.51       78.39      4.26 o
  16   4   0       33.04       38.29      3.91 o
   1   5   0       46.51       44.57      3.31 o
   2   5   0        9.93       11.72      3.63 o
   3   5   0       29.70       33.54      3.45 o
   4   5   0        1.55        4.61      3.00 o
   5   5   0        3.92        6.13      3.25 o
   6   5   0        1.18        4.66      3.19 o
   7   5   0       22.16       24.34      3.04 o
   8   5   0      139.26      140.48      5.14 o
   9   5   0        8.37        8.74      3.27 o
  10   5   0       42.61       42.56      3.77 o
  11   5   0       16.54       17.06      3.31 o
  12   5   0       53.46       54.81      4.58 o
  13   5   0        2.95        5.04      3.66 o
  14   5   0       12.02       11.52      3.66 o
  15   5   0        0.73        1.08      4.61 o
   0   6   0     1878.01     1811.63    102.87 o
   1   6   0       29.49       27.84      3.17 o
   2   6   0      120.08      120.70      4.03 o
   3   6   0       16.64       17.87      3.33 o
   4   6   0      104.11      107.67      5.52 o
   5   6   0       14.56       20.75      3.67 o
   6   6   0       47.88       52.44      3.43 o
   7   6   0       87.62       83.12      3.28 o
   8   6   0       12.49       15.70      3.13 o
   9   6   0       48.31       50.83      3.24 o
  10   6   0        1.78        3.38      3.31 o
  11   6   0       25.88       22.77      3.51 o
  12   6   0        7.96        9.25      3.58 o
  13   6   0       32.01       28.31      3.84 o
   1   7   0      114.78      111.44      3.55 o
   2   7   0        7.43       10.43      3.07 o
   3   7   0       53.60       57.39      3.24 o
   4   7   0        0.01        1.05      3.03 o
   5   7   0       41.97       37.79      3.69 o
   6   7   0       52.84       50.40      3.72 o
   7   7   0       14.54       10.30      3.46 o
   8   7   0       31.85       33.40      3.29 o
   9   7   0       23.19       25.69      3.37 o
  10   7   0        2.67        4.97      3.34 o
  11   7   0       11.32       10.48      3.54 o
   0   8   0      539.01      501.76      6.80 o
   1   8   0       16.94       14.41      3.20 o
   2   8   0        0.86        4.43      3.56 o
   3   8   0        0.04       -3.05      3.53 o
   4   8   0        3.53        8.85      3.35 o
   5   8   0       24.65       24.96      3.45 o
   6   8   0       10.90       14.74      3.46 o
   7   8   0        0.03        5.15      3.50 o
   8   8   0        0.24        2.24      3.86 o
 -18   1   1       41.33       52.93      3.79 o
 -17   1   1       57.62       59.49      3.53 o
 -16   1   1      177.90      176.81      5.58 o
 -15   1   1        6.27        9.45      3.34 o
 -14   1   1       29.22       37.19      3.62 o
 -13   1   1      182.70      176.88      7.15 o
 -12   1   1      995.24      960.15     24.93 o
 -11   1   1       72.67       69.82      3.86 o
 -10   1   1       41.77       48.28      3.86 o
  -9   1   1        0.28       10.14      3.98 o
  -8   1   1      572.85      557.44     10.14 o
  -7   1   1      194.12      218.22      5.01 o
  -6   1   1     4304.42     4233.76     65.52 o
  -5   1   1       86.21       80.94      5.08 o
  -4   1   1      865.08      821.70     14.33 o
  -3   1   1        1.91        6.85      5.22 o
  -2   1   1      303.30      363.13      6.87 o
  -1   1   1      327.07      339.86      7.06 o
   0   1   1      779.65      840.75     11.71 o
   1   1   1      280.60      321.98      5.93 o
   2   1   1      687.82      774.06      8.83 o
   3   1   1       42.28       42.71      4.89 o
   4   1   1     3463.12     3544.95     53.08 o
   5   1   1        8.77       16.64      4.31 o
   6   1   1     6803.29     7110.51     82.10 o
   7   1   1      192.02      248.29      5.31 o
   8   1   1      261.56      232.37      6.34 o
   9   1   1       31.29       34.99      4.07 o
  10   1   1       12.66       12.14      3.80 o
  11   1   1        0.04        4.31      3.61 o
  12   1   1       55.57       65.22      3.54 o
  13   1   1       41.78       46.22      3.50 o
  14   1   1      303.21      277.07      9.37 o
  15   1   1       21.96       24.61      3.44 o
  16   1   1        1.37        2.63      3.44 o
  17   1   1       25.51       25.97      3.58 o
 -18   2   1       17.93       16.74      3.75 o
 -17   2   1       79.37      100.39      3.88 o
 -16   2   1       16.92       21.61      3.64 o
 -15   2   1        4.35       10.04      3.48 o
 -14   2   1       94.32      109.25      5.10 o
 -13   2   1     1387.37     1405.50     37.86 o
 -12   2   1      242.35      244.86      7.55 o
 -11   2   1      640.73      676.31     18.03 o
 -10   2   1      172.54      184.18      5.36 o
  -9   2   1     1190.78     1216.21     31.03 o
  -8   2   1      114.58      111.26      3.90 o
  -7   2   1       53.00       56.48      3.92 o
  -6   2   1     1506.92     1525.57     34.26 o
  -5   2   1      580.41      548.16      9.47 o
  -4   2   1      834.05      860.85     17.47 o
  -3   2   1     1306.13     1258.63     20.00 o
  -2   2   1     1252.50     1208.04     17.05 o
  -1   2   1    37354.51    30688.10   1281.35 o
   0   2   1    40782.47    36200.63    510.36 o
   1   2   1    27205.50    24820.88    371.96 o
   2   2   1      182.98      150.84      4.59 o
   3   2   1       48.31       48.59      4.00 o
   4   2   1     1660.27     1726.31     23.35 o
   5   2   1      258.47      231.09      5.90 o
   6   2   1      223.63      216.85      6.04 o
   7   2   1     2414.44     2336.19     59.83 o
   8   2   1       22.88       30.11      3.55 o
   9   2   1        7.28       13.50      3.67 o
  10   2   1      424.33      409.88     11.06 o
  11   2   1      803.39      810.19     24.10 o
  12   2   1        5.77        6.61      3.30 o
  13   2   1       59.09       57.14      3.78 o
  14   2   1        0.18        4.35      3.21 o
  15   2   1       49.93       44.99      3.54 o
  16   2   1       89.38       88.69      3.77 o
  17   2   1      136.71      134.69      6.22 o
 -17   3   1       35.05       39.91      4.51 o
 -16   3   1       15.55       18.86      4.13 o
 -15   3   1        9.14       12.18      4.02 o
 -14   3   1        1.27        4.05      4.06 o
 -13   3   1        3.16        7.26      4.28 o
 -12   3   1      180.66      166.70      4.55 o
 -11   3   1      327.19      344.94     14.47 o
 -10   3   1       83.77       92.79      5.58 o
  -9   3   1       45.02       49.80      4.29 o
  -8   3   1      292.06      293.66      9.07 o
  -7   3   1       15.14       10.94      3.32 o
  -6   3   1      104.68       93.74      3.83 o
  -5   3   1        0.87        6.05      3.19 o
  -4   3   1       72.47       70.99      3.77 o
  -3   3   1        3.48       -0.25      3.54 o
  -2   3   1        9.46        9.94      3.04 o
  -1   3   1     1695.40     1559.44      8.68 o
   0   3   1       52.72       53.41      3.72 o
   1   3   1       51.32       45.02      3.64 o
   2   3   1        0.03        0.85      3.25 o
   3   3   1      152.31      144.33      4.04 o
   4   3   1      210.12      207.26      3.70 o
   5   3   1       65.31       61.50      3.41 o
   6   3   1      659.87      682.07     14.10 o
   7   3   1       82.05       93.78      3.61 o
   8   3   1       28.00       24.04      3.74 o
   9   3   1       66.61       70.31      4.19 o
  10   3   1       28.18       29.60      3.72 o
  11   3   1        5.22        8.64      3.80 o
  12   3   1        8.73       10.77      3.66 o
  13   3   1       39.84       46.07      3.58 o
  14   3   1       27.65       28.82      3.59 o
  15   3   1        0.03        5.52      3.61 o
  16   3   1        3.14        3.09      3.72 o
 -16   4   1       11.74       13.86      4.06 o
 -15   4   1        0.01       -0.63      3.79 o
 -14   4   1        2.25       12.25      6.08 o
 -13   4   1      183.72      180.78      5.78 o
 -12   4   1      126.34      124.04      4.79 o
 -11   4   1      154.35      157.41      4.99 o
 -10   4   1       19.85       21.13      3.34 o
  -9   4   1        9.80       14.84      3.40 o
  -8   4   1      160.58      155.90      4.46 o
  -7   4   1       47.39       51.95      3.49 o
  -6   4   1      115.88      121.52      3.39 o
  -5   4   1        9.20       10.69      3.19 o
  -4   4   1       84.79       88.60      3.29 o
  -3   4   1       11.32       14.14      3.41 o
  -2   4   1      339.47      317.76      4.88 o
  -1   4   1      924.41      919.66      9.39 o
   0   4   1     2082.68     2092.21     24.04 o
   1   4   1      959.93      946.22     16.86 o
   2   4   1       32.20       29.25      3.73 o
   3   4   1        1.02        5.29      3.04 o
   4   4   1      417.36      410.72     10.04 o
   5   4   1       25.51       24.34      3.20 o
   6   4   1       10.70       11.84      3.22 o
   7   4   1      131.82      133.05      4.10 o
   8   4   1       29.72       31.31      3.85 o
   9   4   1        1.69        5.10      3.43 o
  10   4   1      108.78      107.41      3.73 o
  11   4   1       20.93       25.49      3.53 o
  12   4   1        2.01        5.79      3.48 o
  13   4   1        0.02        4.61      3.85 o
  14   4   1       20.11       17.32      3.72 o
  15   4   1        0.11        5.34      3.80 o
 -15   5   1        0.28        4.20      3.88 o
 -14   5   1       12.14       13.34      3.94 o
 -13   5   1       63.21       63.47      3.81 o
 -12   5   1      284.07      285.27      6.91 o
 -11   5   1       79.23       80.51      3.49 o
 -10   5   1       15.26       12.25      3.31 o
  -9   5   1       10.31       13.06      3.32 o
  -8   5   1      280.46      267.86      7.36 o
  -7   5   1        2.42        5.70      3.30 o
  -6   5   1      377.17      353.68     10.55 o
  -5   5   1        0.40        3.69      3.37 o
  -4   5   1      127.82      140.20      4.03 o
  -3   5   1       84.78       79.95      3.69 o
  -2   5   1      107.78       96.85      3.47 o
  -1   5   1        0.70        6.91      3.14 o
   0   5   1      402.33      384.75      9.60 o
   1   5   1        0.00        5.51      2.96 o
   2   5   1      166.77      167.12      4.92 o
   3   5   1       98.64       83.92      3.61 o
   4   5   1      605.04      577.85      9.27 o
   5   5   1        0.07        6.89      3.02 o
   6   5   1      876.46      907.21     19.30 o
   7   5   1       10.29       12.44      3.08 o
   8   5   1       32.37       40.24      3.10 o
   9   5   1       41.15       41.33      4.48 o
  10   5   1       30.48       35.59      3.77 o
  11   5   1        5.43        6.59      3.15 o
  12   5   1       15.56       18.13      3.47 o
  13   5   1        8.42       10.15      3.81 o
  14   5   1      111.76      102.10      4.15 o
 -13   6   1      182.35      153.91      5.84 o
 -12   6   1        3.06       11.71      3.56 o
 -11   6   1       78.97       81.73      4.58 o
 -10   6   1        0.35        3.88      3.20 o
  -9   6   1      141.22      135.83      6.44 o
  -8   6   1        1.78        7.87      3.11 o
  -7   6   1       37.85       39.37      3.18 o
  -6   6   1       59.43       61.94      4.39 o
  -5   6   1      129.51      128.80      3.94 o
  -4   6   1       33.22       32.09      3.37 o
  -3   6   1      108.47      111.41      3.35 o
  -2   6   1      125.76      126.13      6.06 o
  -1   6   1     1083.73     1075.84     13.49 o
   0   6   1     1061.75     1079.65     16.50 o
   1   6   1      860.87      859.09     17.75 o
   2   6   1        1.84        5.29      2.96 o
   3   6   1        1.91        3.13      3.48 o
   4   6   1       13.01       17.50      3.67 o
   5   6   1      141.00      141.15      3.47 o
   6   6   1       17.78       20.13      3.12 o
   7   6   1       94.12      100.65      3.28 o
   8   6   1        4.01        2.82      3.13 o
   9   6   1        1.50        4.71      3.21 o
  10   6   1       11.47        9.96      3.54 o
  11   6   1       78.67       82.01      3.56 o
  12   6   1       20.64       24.72      3.55 o
 -11   7   1       64.50       63.40      3.87 o
 -10   7   1       58.76       58.11      5.08 o
  -9   7   1       31.51       26.96      3.25 o
  -8   7   1       16.05       18.31      3.16 o
  -7   7   1        3.26        6.26      3.50 o
  -6   7   1        7.03        7.52      3.67 o
  -5   7   1        1.79        3.98      3.41 o
  -4   7   1        1.34        2.45      3.30 o
  -3   7   1        1.16        4.41      3.51 o
  -2   7   1       13.33       13.06      3.24 o
  -1   7   1      220.56      210.81      4.03 o
   0   7   1       40.69       33.79      3.14 o
   1   7   1       22.34       21.93      3.12 o
   2   7   1        8.16        8.88      3.15 o
   3   7   1        0.01        2.18      2.96 o
   4   7   1        0.32        4.72      3.45 o
   5   7   1       13.81       18.45      3.49 o
   6   7   1        0.55        5.98      3.28 o
   7   7   1        9.70       12.79      3.52 o
   8   7   1        3.58        6.95      3.35 o
   9   7   1        0.84        2.35      3.16 o
  10   7   1        3.41        4.38      3.41 o
  -8   8   1       25.45       29.02      3.89 o
  -7   8   1        2.16        7.24      3.70 o
  -6   8   1       11.52       15.91      3.37 o
  -5   8   1        6.32        8.11      3.50 o
  -4   8   1       17.20       17.14      3.27 o
  -3   8   1        1.90        5.53      3.39 o
  -2   8   1       31.65       28.32      3.28 o
  -1   8   1       88.85       82.23      3.55 o
   0   8   1      192.52      186.71      3.78 o
   1   8   1      186.09      172.81      6.68 o
   2   8   1        3.60        6.97      3.37 o
   3   8   1        1.17        3.87      3.31 o
   4   8   1       34.46       32.38      3.41 o
   5   8   1        5.31        6.40      3.57 o
   6   8   1        3.81        5.90      3.91 o
   7   8   1       12.01       13.95      3.80 o
 -18   0   2       99.25       87.98      5.24 o
 -17   0   2        8.85       11.66      5.37 o
 -16   0   2      104.36      111.24      5.84 o
 -15   0   2        0.18        3.21      5.25 o
 -14   0   2      494.04      482.53     10.37 o
 -13   0   2      713.61      706.73     18.06 o
 -12   0   2     6981.06     6955.31     93.26 o
 -11   0   2     1088.02     1045.05     15.74 o
 -10   0   2        7.20       15.48      5.74 o
  -9   0   2     1577.32     1596.54     21.03 o
  -8   0   2     2036.91     2068.05     10.28 o
  -7   0   2       22.77       27.45      5.98 o
  -6   0   2       50.23       50.84      6.74 o
  -5   0   2     2404.97     2324.79     48.78 o
  -4   0   2      626.85      601.25     10.62 o
  -3   0   2     6124.56     5801.12     97.05 o
  -2   0   2      516.26      487.50     12.57 o
  -1   0   2    11997.57    11806.18    149.68 o
   0   0   2        4.49        5.61      7.62 o
   1   0   2    15920.13    14783.30    247.58 o
   2   0   2    18008.65    17417.13    438.25 o
   3   0   2     1838.90     1919.02     65.22 o
   4   0   2      497.34      491.77     19.41 o
   5   0   2     1000.18      984.89     18.97 o
   6   0   2      245.21      219.03     11.28 o
   7   0   2      971.91      923.49     21.19 o
   8   0   2     1661.22     1660.74     41.56 o
   9   0   2      182.20      170.77      5.68 o
  10   0   2       37.09       42.58      5.74 o
  11   0   2      530.83      509.30      9.59 o
  12   0   2      732.33      630.37     13.00 o
  13   0   2      213.66      171.79      7.38 o
  14   0   2        4.17        1.81      4.92 o
  15   0   2        0.52       12.67      4.69 o
  16   0   2        4.44        2.83      4.92 o
  17   0   2      102.08       75.77      5.41 o
 -18   1   2        8.37       18.08      3.69 o
 -17   1   2       15.66       19.55      3.52 o
 -16   1   2      132.14      136.16      3.72 o
 -15   1   2       21.57       29.04      3.36 o
 -14   1   2        4.92        6.68      3.72 o
 -13   1   2        9.55       13.49      3.59 o
 -12   1   2       53.34       54.51      3.93 o
 -11   1   2     1039.16      981.99     17.50 o
 -10   1   2      121.71      110.32      4.00 o
  -9   1   2      115.15      120.78      3.97 o
  -8   1   2      355.22      355.38      6.99 o
  -7   1   2        9.28       17.74      3.89 o
  -6   1   2     1947.18     1900.04     35.51 o
  -5   1   2        2.83        7.44      4.57 o
  -4   1   2      393.11      408.53      7.65 o
  -3   1   2      144.20      141.87      7.30 o
  -2   1   2      229.55      221.22      6.58 o
  -1   1   2      143.03      137.34      6.68 o
   0   1   2       16.16       19.58      4.78 o
   1   1   2       98.93      108.58      5.19 o
   2   1   2      228.80      233.50      5.55 o
   3   1   2      192.00      208.17      5.36 o
   4   1   2      835.65      850.47     17.89 o
   5   1   2     2709.16     2779.53     43.16 o
   6   1   2     2118.65     2325.33     26.22 o
   7   1   2      219.95      230.71      4.34 o
   8   1   2       20.25       16.73      4.02 o
   9   1   2       20.62       23.17      3.94 o
  10   1   2       64.28       56.88      3.84 o
  11   1   2       42.67       47.02      3.59 o
  12   1   2      146.95      140.26      5.23 o
  13   1   2        2.67        3.65      3.37 o
  14   1   2       93.80       92.54      3.57 o
  15   1   2       46.15       43.22      3.45 o
  16   1   2        0.54        8.11      3.54 o
 -18   2   2       13.85       16.17      3.97 o
 -17   2   2        4.90        2.87      3.72 o
 -16   2   2       14.25       18.16      3.72 o
 -15   2   2        0.11        4.51      3.40 o
 -14   2   2       26.77       38.22      3.65 o
 -13   2   2        1.92        9.31      3.46 o
 -12   2   2      511.27      511.29     11.93 o
 -11   2   2        8.98       13.56      3.68 o
 -10   2   2       37.47       36.09      4.04 o
  -9   2   2        7.88       14.50      4.56 o
  -8   2   2      197.54      190.12      4.71 o
  -7   2   2      134.78      137.14      4.30 o
  -6   2   2        1.32        5.65      3.84 o
  -5   2   2        1.19        3.57      3.76 o
  -4   2   2      299.29      303.68      5.11 o
  -3   2   2       79.71       80.23      4.55 o
  -2   2   2       71.77       71.13      4.65 o
  -1   2   2      815.13      830.51     11.08 o
   0   2   2      233.60      226.29      5.75 o
   1   2   2      286.26      286.60      5.00 o
   2   2   2      496.92      487.52      7.89 o
   3   2   2       49.82       46.63      3.65 o
   4   2   2       23.96       28.46      3.82 o
   5   2   2       60.21       57.73      3.73 o
   6   2   2       67.40       67.73      3.80 o
   7   2   2        6.72       10.99      3.54 o
   8   2   2       57.43       57.78      3.90 o
   9   2   2       35.88       43.65      3.75 o
  10   2   2       27.48       23.71      3.82 o
  11   2   2       33.26       41.97      3.37 o
  12   2   2        1.02        2.63      3.44 o
  13   2   2        3.18        3.29      3.28 o
  14   2   2        9.11       13.21      3.63 o
  15   2   2        1.46       11.15      3.62 o
  16   2   2        0.07       -0.81      3.69 o
 -17   3   2       11.66       17.16      3.93 o
 -16   3   2      151.06      145.52      6.53 o
 -15   3   2       16.61       16.84      3.45 o
 -14   3   2        1.26        4.84      3.46 o
 -13   3   2        3.45        6.44      3.62 o
 -12   3   2      188.74      188.43      4.31 o
 -11   3   2      655.79      650.66     14.66 o
 -10   3   2      288.72      280.32      6.52 o
  -9   3   2      134.25      152.88      4.15 o
  -8   3   2      403.38      387.11     13.35 o
  -7   3   2        4.95        7.88      3.36 o
  -6   3   2     2056.75     1975.12     56.26 o
  -5   3   2        1.23       -0.40      3.41 o
  -4   3   2      286.80      302.06      4.76 o
  -3   3   2        1.26       -0.31      3.24 o
  -2   3   2      855.21      777.61     14.35 o
  -1   3   2      281.38      294.45      5.10 o
   0   3   2        2.71        5.33      3.82 o
   1   3   2      889.14      896.89      8.42 o
   2   3   2      169.30      172.15      3.94 o
   3   3   2      147.56      164.39      3.55 o
   4   3   2     1588.28     1561.97     24.43 o
   5   3   2     2349.36     2369.59     45.23 o
   6   3   2     2249.00     2312.18     54.81 o
   7   3   2      154.16      167.58      5.67 o
   8   3   2       91.99       77.27      3.78 o
   9   3   2       13.40       16.76      3.66 o
  10   3   2       49.23       53.13      3.69 o
  11   3   2       85.61       92.18      3.72 o
  12   3   2      216.32      205.06      6.77 o
  13   3   2        9.85       13.23      3.62 o
  14   3   2      114.89      106.11      3.82 o
  15   3   2       57.13       58.01      3.78 o
 -16   4   2       22.79       21.07      3.66 o
 -15   4   2        0.22        2.78      3.46 o
 -14   4   2      152.20      143.73      5.61 o
 -13   4   2      318.53      315.69     13.02 o
 -12   4   2     1674.65     1723.98     49.32 o
 -11   4   2      379.09      391.36     10.16 o
 -10   4   2       10.33       11.01      3.28 o
  -9   4   2      441.42      428.29     14.41 o
  -8   4   2      244.23      244.51     10.52 o
  -7   4   2       92.77       95.19      3.42 o
  -6   4   2       10.57       11.64      3.54 o
  -5   4   2      603.92      608.80     16.52 o
  -4   4   2       30.65       29.95      3.62 o
  -3   4   2     1363.93     1324.02     15.98 o
  -2   4   2      229.37      263.98      6.14 o
  -1   4   2     1229.38     1323.57     17.84 o
   0   4   2       10.34       18.45      3.44 o
   1   4   2     2188.29     2195.26     35.84 o
   2   4   2     1632.66     1598.38     26.49 o
   3   4   2      252.86      238.19      5.22 o
   4   4   2       97.56       94.08      3.57 o
   5   4   2      524.31      518.77      9.85 o
   6   4   2       59.10       64.57      3.39 o
   7   4   2      219.79      213.72      6.31 o
   8   4   2      296.02      282.05      7.79 o
   9   4   2       10.48       10.72      3.41 o
  10   4   2        0.42        1.81      3.40 o
  11   4   2      153.23      159.67      3.84 o
  12   4   2      341.31      339.23     11.89 o
  13   4   2       80.87       80.01      6.23 o
  14   4   2        1.06        7.65      3.68 o
  15   4   2        2.03        3.21      3.78 o
 -15   5   2        1.50        3.53      3.66 o
 -14   5   2       17.47       19.79      3.66 o
 -13   5   2       15.20       17.03      3.81 o
 -12   5   2       33.81       33.53      3.45 o
 -11   5   2      328.82      323.24     10.40 o
 -10   5   2       13.42       13.71      3.39 o
  -9   5   2       26.73       27.48      3.24 o
  -8   5   2       11.28       11.27      3.25 o
  -7   5   2       54.04       58.11      3.25 o
  -6   5   2        0.12        3.10      3.41 o
  -5   5   2        7.04        9.63      3.11 o
  -4   5   2       18.23       21.59      4.02 o
  -3   5   2       55.05       54.39      3.85 o
  -2   5   2      647.88      617.51      8.95 o
  -1   5   2      734.93      718.38      9.38 o
   0   5   2      126.05      124.28      3.28 o
   1   5   2       95.10       92.01      3.92 o
   2   5   2       11.50       13.86      3.46 o
   3   5   2        1.42        5.03      3.41 o
   4   5   2       20.21       22.93      3.29 o
   5   5   2       97.14       98.89      3.16 o
   6   5   2        0.09        1.85      3.04 o
   7   5   2        8.04       11.17      3.14 o
   8   5   2       18.85       17.46      3.14 o
   9   5   2       14.32       22.12      4.31 o
  10   5   2       25.46       32.55      3.70 o
  11   5   2        0.03        2.94      3.90 o
  12   5   2        1.15        0.79      3.99 o
  13   5   2        2.00        6.42      4.18 o
 -14   6   2       39.93       30.85      4.24 o
 -13   6   2       16.47       13.97      3.76 o
 -12   6   2      476.55      462.55     20.33 o
 -11   6   2       13.82       19.15      3.33 o
 -10   6   2       35.41       39.37      3.26 o
  -9   6   2        6.68       11.88      3.18 o
  -8   6   2      110.21      108.91      3.27 o
  -7   6   2        4.87        2.26      3.42 o
  -6   6   2        0.33        0.93      3.61 o
  -5   6   2        2.44        6.48      3.59 o
  -4   6   2      153.01      140.87      3.94 o
  -3   6   2        0.59        5.18      3.63 o
  -2   6   2        2.26        4.29      3.03 o
  -1   6   2      312.00      312.50      3.76 o
   0   6   2       24.71       24.80      3.05 o
   1   6   2      242.63      242.16      7.01 o
   2   6   2      142.48      149.06      3.44 o
   3   6   2       68.26       67.17      3.47 o
   4   6   2        2.95        0.53      3.50 o
   5   6   2        0.59        3.41      3.22 o
   6   6   2       51.90       49.13      3.20 o
   7   6   2       16.07       18.95      3.79 o
   8   6   2       38.07       41.35      3.22 o
   9   6   2        8.81        8.41      3.27 o
  10   6   2        6.06       11.50      3.23 o
  11   6   2       52.02       52.75      3.36 o
  12   6   2        5.00        7.09      3.81 o
 -12   7   2       11.32       10.99      5.04 o
 -11   7   2      144.75      143.44      7.62 o
 -10   7   2       26.42       29.37      3.45 o
  -9   7   2       32.50       31.30      3.26 o
  -8   7   2       70.60       71.75      3.54 o
  -7   7   2       55.22       49.21      4.11 o
  -6   7   2       42.69       46.66      4.08 o
  -5   7   2        2.57        7.08      3.40 o
  -4   7   2       37.07       39.93      3.46 o
  -3   7   2        0.23        2.00      3.16 o
  -2   7   2       21.27       20.10      3.48 o
  -1   7   2        4.57        8.08      3.15 o
   0   7   2        7.96       13.01      3.10 o
   1   7   2       49.37       51.78      3.38 o
   2   7   2       27.94       32.39      3.11 o
   3   7   2        0.77        6.35      2.96 o
   4   7   2       52.99       50.85      3.59 o
   5   7   2      175.35      177.58      7.61 o
   6   7   2      160.79      138.06      3.85 o
   7   7   2       17.50       18.02      3.46 o
   8   7   2        0.38        3.31      3.21 o
   9   7   2        9.67       12.36      3.49 o
  10   7   2       11.53       10.24      3.70 o
  -8   8   2        1.01        9.51      4.12 o
  -7   8   2       27.06       25.76      4.21 o
  -6   8   2        0.30        5.71      3.45 o
  -5   8   2       32.57       32.21      3.29 o
  -4   8   2        0.56        1.54      3.44 o
  -3   8   2       88.05       81.72      3.50 o
  -2   8   2       33.96       27.46      3.56 o
  -1   8   2       50.74       39.96      3.99 o
   0   8   2        2.34        6.53      3.44 o
   1   8   2       66.56       60.97      3.29 o
   2   8   2       28.63       31.07      3.27 o
   3   8   2       10.47       18.15      3.60 o
   4   8   2        7.87       14.06      3.48 o
   5   8   2       36.44       32.11      4.01 o
   6   8   2        2.01        6.94      3.58 o
   7   8   2        2.38        5.62      4.09 o
 -18   1   3       32.82       35.49      4.06 o
 -17   1   3       31.16       35.67      3.99 o
 -16   1   3       79.43       80.24      4.24 o
 -15   1   3      275.42      286.35      6.20 o
 -14   1   3       37.07       41.60      3.80 o
 -13   1   3      197.33      194.00      5.56 o
 -12   1   3       92.23       91.94      4.01 o
 -11   1   3      411.95      414.86      9.86 o
 -10   1   3      867.35      754.54     15.14 o
  -9   1   3      684.22      709.55     17.29 o
  -8   1   3      409.72      458.23      6.92 o
  -7   1   3      422.20      497.84      9.89 o
  -6   1   3     5072.91     5224.60     93.19 o
  -5   1   3        2.27        3.38      6.14 o
  -4   1   3     2293.56     2405.62     67.67 o
  -3   1   3       75.27       78.52      7.31 o
  -2   1   3      236.06      232.94      6.99 o
  -1   1   3      115.66      101.18      6.32 o
   0   1   3       43.12       44.85      5.38 o
   1   1   3       41.30       49.10      5.08 o
   2   1   3        1.47        2.03      5.07 o
   3   1   3       23.97       33.51      4.13 o
   4   1   3       26.67       24.97      4.10 o
   5   1   3     3276.01     3441.26     63.75 o
   6   1   3        1.18        3.32      3.89 o
   7   1   3      695.44      768.96      8.57 o
   8   1   3      260.10      271.36      4.38 o
   9   1   3       49.86       54.71      4.08 o
  10   1   3        2.36        3.41      3.87 o
  11   1   3      453.73      403.14      9.27 o
  12   1   3      106.90       92.76      3.53 o
  13   1   3        4.20       13.64      3.59 o
  14   1   3       53.24       57.50      3.68 o
  15   1   3      103.48       99.11      4.81 o
  16   1   3        0.01        4.12      3.64 o
 -18   2   3      271.57      249.01      4.45 o
 -17   2   3       41.73       44.17      3.61 o
 -16   2   3      106.34      107.91      3.65 o
 -15   2   3       60.53       60.56      3.41 o
 -14   2   3      230.08      235.51      7.51 o
 -13   2   3     1193.53     1240.12     30.67 o
 -12   2   3     6996.36     6686.21    114.27 o
 -11   2   3       88.38       88.97      4.11 o
 -10   2   3       11.59       10.07      3.70 o
  -9   2   3       17.80       17.74      4.02 o
  -8   2   3     2358.10     2343.02     44.53 o
  -7   2   3       89.38       87.53      4.25 o
  -6   2   3      573.17      597.36     13.97 o
  -5   2   3      247.89      255.31      7.22 o
  -4   2   3      618.45      575.75     10.91 o
  -3   2   3      340.76      325.95      5.31 o
  -2   2   3     3716.63     3615.31     46.84 o
  -1   2   3     2403.24     2348.85     26.20 o
   0   2   3      787.74      722.21      5.77 o
   1   2   3        4.14        2.93      3.67 o
   2   2   3     3677.76     3582.90     60.74 o
   3   2   3      951.61      893.30     21.15 o
   4   2   3     1458.52     1466.64     31.76 o
   5   2   3      354.19      335.51      8.77 o
   6   2   3      745.66      733.51     15.70 o
   7   2   3       20.70       23.22      3.64 o
   8   2   3      881.55      886.82     15.63 o
   9   2   3      578.75      577.51     11.62 o
  10   2   3        1.40        0.10      3.59 o
  11   2   3       40.02       37.68      3.53 o
  12   2   3     1039.04      986.10     29.16 o
  13   2   3        8.01       10.17      3.48 o
  14   2   3       24.33       17.71      3.48 o
  15   2   3        0.01        2.37      3.80 o
 -18   3   3        1.15        4.53      4.40 o
 -17   3   3        9.98       14.95      3.65 o
 -16   3   3       13.67       16.54      3.85 o
 -15   3   3       72.67       69.48      3.80 o
 -14   3   3        2.92        7.21      3.48 o
 -13   3   3       13.93       21.44      3.65 o
 -12   3   3      116.54      125.35      4.09 o
 -11   3   3      224.28      217.05      6.60 o
 -10   3   3      121.97      125.67      4.21 o
  -9   3   3      248.94      249.73      7.84 o
  -8   3   3       23.67       30.31      3.79 o
  -7   3   3      127.56      136.80      3.80 o
  -6   3   3      368.76      360.41      7.81 o
  -5   3   3        5.08       10.01      3.71 o
  -4   3   3      587.54      607.68      5.17 o
  -3   3   3      217.48      228.28      4.14 o
  -2   3   3      425.95      435.30      8.09 o
  -1   3   3       48.14       51.89      3.30 o
   0   3   3      270.95      265.61      4.47 o
   1   3   3      139.97      131.67      3.80 o
   2   3   3       57.15       55.33      3.48 o
   3   3   3       51.00       49.24      3.34 o
   4   3   3       37.54       39.56      3.69 o
   5   3   3      264.92      269.97      6.20 o
   6   3   3       68.78       74.19      4.47 o
   7   3   3       90.16       95.42      3.94 o
   8   3   3        0.02        5.30      4.67 o
   9   3   3       18.24       21.27      3.46 o
  10   3   3        6.06       12.65      3.50 o
  11   3   3      102.39       98.71      3.60 o
  12   3   3       23.56       28.35      3.62 o
  13   3   3        4.22        8.47      3.64 o
  14   3   3        0.69        2.37      3.58 o
  15   3   3       13.39       22.12      3.81 o
 -17   4   3        0.36        0.54      3.99 o
 -16   4   3       10.83       13.76      3.80 o
 -15   4   3        2.80        2.46      3.46 o
 -14   4   3       32.77       33.64      3.91 o
 -13   4   3      149.76      155.40      4.67 o
 -12   4   3      478.60      484.48     15.22 o
 -11   4   3      143.43      149.86      4.69 o
 -10   4   3        0.39        3.49      3.58 o
  -9   4   3        1.82        8.98      3.37 o
  -8   4   3      508.39      503.44     15.17 o
  -7   4   3       31.03       30.93      3.46 o
  -6   4   3        0.45        3.94      3.84 o
  -5   4   3       76.59       76.39      3.73 o
  -4   4   3      185.09      180.73      3.69 o
  -3   4   3       11.69       10.43      3.43 o
  -2   4   3      113.25      110.17      3.49 o
  -1   4   3      355.60      346.04      4.29 o
   0   4   3       42.94       37.67      3.35 o
   1   4   3       31.66       29.81      3.42 o
   2   4   3      313.31      303.54      5.04 o
   3   4   3       30.92       31.66      3.20 o
   4   4   3        0.33        5.38      3.12 o
   5   4   3      261.53      258.81      5.04 o
   6   4   3       33.37       34.36      3.48 o
   7   4   3       22.70       29.38      3.34 o
   8   4   3       88.84       87.12      3.52 o
   9   4   3       25.40       27.50      3.45 o
  10   4   3        2.46        3.86      3.56 o
  11   4   3        6.21       12.06      3.51 o
  12   4   3       81.09       78.43      3.61 o
  13   4   3        0.02        8.80      3.74 o
  14   4   3       15.21       21.72      3.98 o
 -15   5   3      108.82      109.48      6.76 o
 -14   5   3        0.07        2.63      3.49 o
 -13   5   3       16.07       15.56      3.73 o
 -12   5   3       57.04       59.38      3.86 o
 -11   5   3      173.27      187.46      5.20 o
 -10   5   3      234.77      239.99      5.32 o
  -9   5   3      304.00      322.67     11.38 o
  -8   5   3      104.69      113.67      3.70 o
  -7   5   3      150.21      142.08      3.66 o
  -6   5   3      816.58      833.34     29.72 o
  -5   5   3        4.23        4.32      4.21 o
  -4   5   3      155.08      151.99      4.01 o
  -3   5   3        8.15        8.41      3.12 o
  -2   5   3       16.04       20.42      3.19 o
  -1   5   3      184.32      173.02      3.92 o
   0   5   3       11.46       17.66      3.03 o
   1   5   3       48.19       51.55      3.46 o
   2   5   3        4.24       11.70      3.45 o
   3   5   3       12.81       10.86      3.27 o
   4   5   3        1.47        2.38      2.97 o
   5   5   3      903.31      886.23     16.77 o
   6   5   3        0.12        3.77      3.25 o
   7   5   3      182.38      194.48      4.60 o
   8   5   3       14.12       15.74      3.62 o
   9   5   3       54.18       52.83      3.30 o
  10   5   3        2.04        7.88      3.46 o
  11   5   3      150.12      155.29      6.59 o
  12   5   3       33.05       35.41      3.71 o
  13   5   3       10.01        7.16      3.78 o
 -14   6   3       16.54       17.25      3.74 o
 -13   6   3       97.16       90.82      4.28 o
 -12   6   3      701.82      664.25     23.59 o
 -11   6   3        0.07        4.27      3.42 o
 -10   6   3        1.37        7.01      3.39 o
  -9   6   3        8.92       11.57      3.07 o
  -8   6   3       36.01       38.25      3.22 o
  -7   6   3      114.33      118.10      5.06 o
  -6   6   3       87.90       88.73      3.86 o
  -5   6   3       60.99       60.94      3.51 o
  -4   6   3        1.17        1.63      3.07 o
  -3   6   3      183.05      187.01      4.93 o
  -2   6   3       43.02       44.49      3.27 o
  -1   6   3       72.34       77.20      3.19 o
   0   6   3        2.17        0.24      3.06 o
   1   6   3       14.27       19.81      2.89 o
   2   6   3       78.35       80.98      3.25 o
   3   6   3      169.68      174.63      3.66 o
   4   6   3      203.42      204.55      3.83 o
   5   6   3        4.23        4.24      3.02 o
   6   6   3       58.50       61.28      3.16 o
   7   6   3       12.37       15.66      3.22 o
   8   6   3       24.50       25.79      3.26 o
   9   6   3       47.08       47.15      3.22 o
  10   6   3        4.09        9.31      3.57 o
  11   6   3       10.03       10.97      3.49 o
 -12   7   3       14.05       12.03      3.83 o
 -11   7   3       19.81       16.85      3.68 o
 -10   7   3        0.94       -2.15      3.61 o
  -9   7   3        0.45        8.80      3.76 o
  -8   7   3        0.01        5.43      3.52 o
  -7   7   3        0.81        6.55      3.69 o
  -6   7   3        0.37        5.69      3.95 o
  -5   7   3        5.07        4.65      3.03 o
  -4   7   3       33.18       30.29      3.59 o
  -3   7   3       77.81       71.86      3.31 o
  -2   7   3      152.46      143.18      3.69 o
  -1   7   3        0.77        4.76      2.98 o
   0   7   3      107.69      107.51      3.36 o
   1   7   3       13.45       20.35      3.04 o
   2   7   3       27.79       24.24      3.33 o
   3   7   3        2.91        7.14      3.23 o
   4   7   3        7.48        8.68      3.33 o
   5   7   3        7.15        7.99      3.77 o
   6   7   3       12.83       14.13      3.70 o
   7   7   3        2.48        6.23      3.31 o
   8   7   3        1.64        4.58      3.43 o
   9   7   3        0.00        2.31      3.39 o
  -8   8   3       32.74       27.18      3.91 o
  -7   8   3        5.83        4.94      3.51 o
  -6   8   3        0.09        1.28      3.59 o
  -5   8   3        6.53        4.36      3.54 o
  -4   8   3       17.92       15.60      3.52 o
  -3   8   3       33.55       34.56      3.49 o
  -2   8   3        0.68        2.77      3.55 o
  -1   8   3       34.58       39.05      3.28 o
   0   8   3        3.58        4.76      3.36 o
   1   8   3       17.55       21.72      3.42 o
   2   8   3       14.26       18.88      3.37 o
   3   8   3       25.19       24.31      3.57 o
   4   8   3        5.62        9.85      3.33 o
   5   8   3       16.08       18.69      3.34 o
   6   8   3        3.41        4.21      3.62 o
 -19   0   4        8.75       14.94      5.59 o
 -18   0   4      189.90      178.37      7.87 o
 -17   0   4      213.93      218.84      9.64 o
 -16   0   4      344.85      336.57     16.97 o
 -15   0   4       14.17       22.97      8.12 o
 -14   0   4      190.87      189.01      6.78 o
 -13   0   4     3789.63     3885.18     56.57 o
 -12   0   4     1495.25     1455.00     15.80 o
 -11   0   4     1890.82     1896.52     24.58 o
 -10   0   4      526.01      491.12      6.96 o
  -9   0   4      210.85      230.57      6.14 o
  -8   0   4      550.94      522.90      9.95 o
  -7   0   4      376.73      333.91     10.74 o
  -6   0   4      726.12      710.77     22.17 o
  -5   0   4      435.64      425.74     10.80 o
  -4   0   4      737.57      723.50     11.63 o
  -3   0   4      182.55      197.41      9.30 o
  -2   0   4      925.75      951.13     24.52 o
  -1   0   4    19379.37    17266.50    384.66 o
   0   0   4        0.35        5.49      7.90 o
   1   0   4     1739.17     1700.58     41.82 o
   2   0   4      745.96      746.86     17.70 o
   3   0   4      918.13      820.62     18.30 o
   4   0   4       52.17       54.23      6.31 o
   5   0   4     2963.71     2872.28     63.09 o
   6   0   4        0.03        0.57      5.56 o
   7   0   4       10.67        9.88      5.48 o
   8   0   4      238.67      222.22      5.76 o
   9   0   4     1156.75     1128.04     10.81 o
  10   0   4        2.46        7.74      5.13 o
  11   0   4      378.26      335.16     12.97 o
  12   0   4      188.46      173.03      5.70 o
  13   0   4      215.39      172.37      5.42 o
  14   0   4        1.61        9.27      5.07 o
  15   0   4       19.28       25.43      4.88 o
 -19   1   4        0.56        1.14      4.13 o
 -18   1   4       68.75       66.00      4.04 o
 -17   1   4        9.60       12.89      3.59 o
 -16   1   4       20.88       22.53      3.74 o
 -15   1   4      115.27      123.90      4.25 o
 -14   1   4      505.16      514.58     10.31 o
 -13   1   4       63.36       64.58      3.71 o
 -12   1   4        0.06        2.83      3.65 o
 -11   1   4        2.86        6.08      3.83 o
 -10   1   4      349.58      309.17      9.64 o
  -9   1   4      121.95      104.80      4.13 o
  -8   1   4     2303.45     2470.75     53.99 o
  -7   1   4      599.71      625.37     10.49 o
  -6   1   4     5441.71     5727.02     94.07 o
  -5   1   4        5.29        6.32      4.74 o
  -4   1   4     2121.42     2120.19     41.96 o
  -3   1   4       74.12       66.87      6.46 o
  -2   1   4       14.70       23.81      6.39 o
  -1   1   4        2.53        2.47      5.30 o
   0   1   4      468.51      452.48      7.84 o
   1   1   4       40.09       39.97      4.50 o
   2   1   4      265.23      240.40      4.87 o
   3   1   4        1.95        4.80      3.85 o
   4   1   4      194.05      178.77      4.49 o
   5   1   4      123.00      129.28      4.19 o
   6   1   4      354.20      373.37      4.59 o
   7   1   4       39.03       43.45      3.89 o
   8   1   4        3.81        7.89      3.87 o
   9   1   4      130.77      132.74      3.87 o
  10   1   4        3.21        7.14      3.40 o
  11   1   4      229.91      208.20      5.23 o
  12   1   4       10.97       14.97      3.46 o
  13   1   4        1.07        4.01      3.80 o
  14   1   4       24.43       27.42      3.49 o
  15   1   4       25.13       29.10      3.60 o
 -18   2   4       13.21       18.34      3.78 o
 -17   2   4        4.91        8.62      3.92 o
 -16   2   4       14.98       18.12      3.65 o
 -15   2   4        3.74        7.28      3.73 o
 -14   2   4        5.03        7.57      3.53 o
 -13   2   4       86.84       85.28      4.04 o
 -12   2   4       28.21       30.82      3.89 o
 -11   2   4       65.13       61.81      3.97 o
 -10   2   4       58.57       58.57      4.37 o
  -9   2   4       26.20       34.72      4.02 o
  -8   2   4      157.38      161.07     11.01 o
  -7   2   4        2.62        7.92      4.26 o
  -6   2   4        0.30        4.42      4.04 o
  -5   2   4        6.36       13.95      4.75 o
  -4   2   4        0.14        2.19      4.02 o
  -3   2   4       19.49       23.48      4.54 o
  -2   2   4      173.56      184.84      4.53 o
  -1   2   4      504.66      513.54      7.93 o
   0   2   4        0.61        3.20      3.43 o
   1   2   4       34.11       27.54      3.71 o
   2   2   4      304.34      303.92      5.19 o
   3   2   4       12.56        9.85      3.61 o
   4   2   4       38.38       39.58      3.61 o
   5   2   4      107.11      109.15      3.74 o
   6   2   4       28.97       31.28      3.96 o
   7   2   4       13.23       13.46      3.80 o
   8   2   4      101.69      105.86      3.98 o
   9   2   4       21.91       25.06      3.65 o
  10   2   4        0.17        1.16      3.49 o
  11   2   4       18.72       17.56      3.47 o
  12   2   4       22.17       19.19      3.46 o
  13   2   4        7.13       17.25      3.52 o
  14   2   4        3.60       10.69      3.53 o
  15   2   4        2.13        3.93      3.74 o
 -18   3   4       86.21       80.09      4.45 o
 -17   3   4        9.83       16.16      4.16 o
 -16   3   4       10.05       10.32      3.68 o
 -15   3   4      227.43      213.35      4.98 o
 -14   3   4      638.63      635.08     18.02 o
 -13   3   4      185.63      183.70      3.93 o
 -12   3   4        0.07        3.60      3.55 o
 -11   3   4        2.60        3.65      3.85 o
 -10   3   4      424.89      394.23      8.22 o
  -9   3   4       51.61       48.55      3.94 o
  -8   3   4     2550.02     2695.21     67.95 o
  -7   3   4      685.97      766.31     24.00 o
  -6   3   4     4150.16     4335.98     79.86 o
  -5   3   4       46.85       37.30      3.80 o
  -4   3   4     1596.34     1479.46     21.38 o
  -3   3   4        4.62        4.45      3.88 o
  -2   3   4        5.64        9.12      4.02 o
  -1   3   4       15.07       19.04      3.54 o
   0   3   4      612.20      575.43     10.76 o
   1   3   4       95.04      104.47      3.36 o
   2   3   4      353.42      343.55      4.03 o
   3   3   4       11.53       16.41      3.40 o
   4   3   4      119.85      108.21      3.82 o
   5   3   4      242.81      230.89      7.36 o
   6   3   4      442.87      455.69     10.70 o
   7   3   4      134.95      133.29      4.78 o
   8   3   4       19.26       19.78      3.65 o
   9   3   4      105.73      103.05      3.76 o
  10   3   4        2.26        0.68      3.45 o
  11   3   4      204.38      217.70      5.28 o
  12   3   4       19.59       21.44      3.40 o
  13   3   4        0.04        3.31      3.38 o
  14   3   4       52.96       54.48      4.05 o
 -17   4   4       90.16       83.44      4.31 o
 -16   4   4       92.80       88.46      4.27 o
 -15   4   4       11.10       20.12      3.47 o
 -14   4   4      131.00      126.89      4.11 o
 -13   4   4     1088.63     1103.80     26.71 o
 -12   4   4      460.06      464.16     12.30 o
 -11   4   4      543.36      553.82     13.39 o
 -10   4   4       83.20       85.69      3.73 o
  -9   4   4       11.08       14.07      3.53 o
  -8   4   4       53.42       56.87      3.87 o
  -7   4   4      330.47      318.66      9.30 o
  -6   4   4      348.97      350.89      5.48 o
  -5   4   4       79.96       78.47      3.73 o
  -4   4   4       77.22       74.17      3.91 o
  -3   4   4       46.26       37.63      3.22 o
  -2   4   4      154.26      143.34      3.51 o
  -1   4   4     2751.14     2691.78     37.80 o
   0   4   4       46.96       52.11      3.45 o
   1   4   4      305.29      335.99      7.73 o
   2   4   4       10.83        9.76      3.15 o
   3   4   4      340.85      331.17      4.90 o
   4   4   4      208.10      216.22      5.22 o
   5   4   4      516.61      516.27     13.21 o
   6   4   4        0.05        8.66      3.34 o
   7   4   4       66.43       65.50      3.71 o
   8   4   4       24.67       22.58      3.64 o
   9   4   4      233.50      223.81      9.96 o
  10   4   4       17.29       20.76      3.53 o
  11   4   4      121.67      112.84      5.46 o
  12   4   4       40.09       40.19      3.81 o
  13   4   4       84.44       75.35      3.93 o
 -16   5   4        5.73        5.90      4.23 o
 -15   5   4        0.00        1.03      3.81 o
 -14   5   4        0.70        2.76      3.65 o
 -13   5   4       26.20       33.01      3.74 o
 -12   5   4        7.80       10.26      3.61 o
 -11   5   4       10.64       16.72      3.69 o
 -10   5   4        2.55        7.38      3.73 o
  -9   5   4       45.73       48.52      3.56 o
  -8   5   4        9.54        8.41      3.59 o
  -7   5   4       10.74       12.34      3.37 o
  -6   5   4      112.06      119.28      4.74 o
  -5   5   4       23.96       23.52      3.70 o
  -4   5   4       33.01       41.35      3.64 o
  -3   5   4        0.13        0.24      3.11 o
  -2   5   4       47.53       48.86      3.53 o
  -1   5   4        5.08        7.18      3.04 o
   0   5   4        0.34        3.70      3.61 o
   1   5   4      193.64      191.12      3.92 o
   2   5   4        1.00        2.07      3.64 o
   3   5   4       12.44       14.41      3.05 o
   4   5   4        0.37        1.77      3.24 o
   5   5   4        1.13        6.45      3.56 o
   6   5   4        0.06        0.24      3.24 o
   7   5   4        4.35        4.85      3.21 o
   8   5   4       35.64       40.30      3.54 o
   9   5   4       42.90       48.03      3.33 o
  10   5   4       21.33       26.58      3.58 o
  11   5   4       34.66       37.33      3.62 o
  12   5   4        0.01        3.82      3.88 o
 -14   6   4        2.77        7.84      4.08 o
 -13   6   4       74.09       74.80      4.01 o
 -12   6   4       11.81       11.06      3.98 o
 -11   6   4       82.45       85.32      3.75 o
 -10   6   4       36.61       40.38      3.60 o
  -9   6   4       13.59       11.37      3.28 o
  -8   6   4       41.19       39.64      3.54 o
  -7   6   4       36.41       39.02      3.74 o
  -6   6   4        6.40        6.92      4.10 o
  -5   6   4        7.56       10.18      3.45 o
  -4   6   4        2.90        7.11      3.25 o
  -3   6   4       16.12       23.55      3.10 o
  -2   6   4       39.82       41.08      3.37 o
  -1   6   4      211.07      214.79      3.47 o
   0   6   4       17.69       19.69      2.99 o
   1   6   4       24.72       30.05      3.60 o
   2   6   4       58.33       54.83      3.62 o
   3   6   4       32.14       35.71      3.20 o
   4   6   4        1.99        0.98      3.19 o
   5   6   4       46.84       51.49      3.10 o
   6   6   4       58.44       55.65      3.32 o
   7   6   4        0.03        2.65      3.02 o
   8   6   4      110.61      107.24      3.43 o
   9   6   4        0.44        4.30      3.46 o
  10   6   4        3.50        5.03      3.45 o
 -12   7   4        8.08        7.91      3.72 o
 -11   7   4        0.54        2.60      3.58 o
 -10   7   4       44.15       40.87      3.86 o
  -9   7   4       32.16       34.08      3.64 o
  -8   7   4      192.49      196.04      6.26 o
  -7   7   4       32.61       36.31      3.77 o
  -6   7   4      305.94      294.01      5.70 o
  -5   7   4       22.28       19.28      3.49 o
  -4   7   4       43.24       46.14      3.39 o
  -3   7   4        0.79       -0.62      3.06 o
  -2   7   4       49.99       51.16      3.08 o
  -1   7   4       26.72       27.97      3.22 o
   0   7   4       54.61       58.09      3.22 o
   1   7   4        1.84        2.68      3.31 o
   2   7   4       39.34       37.94      3.35 o
   3   7   4       32.87       31.20      3.06 o
   4   7   4        0.14        5.53      3.20 o
   5   7   4       42.01       42.34      3.48 o
   6   7   4       30.70       26.58      3.58 o
   7   7   4       32.69       33.89      3.64 o
   8   7   4       12.08       14.48      3.47 o
  -8   8   4        1.83        0.66      3.55 o
  -7   8   4       19.65       19.31      3.61 o
  -6   8   4       24.73       23.19      3.60 o
  -5   8   4        0.03        3.65      3.71 o
  -4   8   4        0.01        5.39      3.94 o
  -3   8   4        4.69        7.78      3.32 o
  -2   8   4        0.28        2.58      3.48 o
  -1   8   4       34.51       38.45      4.69 o
   0   8   4       10.31        6.48      3.48 o
   1   8   4       13.92       12.57      3.40 o
   2   8   4        9.73        7.83      3.42 o
   3   8   4       11.65       10.75      3.26 o
   4   8   4       45.48       40.36      3.61 o
   5   8   4        6.22        6.25      3.51 o
 -19   1   5       15.33       16.07      3.97 o
 -18   1   5      191.47      189.36      5.62 o
 -17   1   5       13.48       10.99      3.67 o
 -16   1   5        0.66        0.93      3.52 o
 -15   1   5       41.23       42.71      3.72 o
 -14   1   5      943.07      939.62     20.57 o
 -13   1   5      269.65      268.98      7.33 o
 -12   1   5       56.90       63.77      3.97 o
 -11   1   5        0.01        1.97      3.83 o
 -10   1   5      521.15      489.58      6.41 o
  -9   1   5       16.60       34.85      4.34 o
  -8   1   5      831.39      788.90     10.46 o
  -7   1   5     8686.79     9140.12     92.71 o
  -6   1   5     1372.35     1543.15     19.43 o
  -5   1   5      671.52      689.64     11.29 o
  -4   1   5     2687.17     2748.95     54.57 o
  -3   1   5      780.86      671.03     13.58 o
  -2   1   5       16.83       20.84      4.74 o
  -1   1   5      925.47      977.16     32.98 o
   0   1   5     1015.00     1066.89     18.90 o
   1   1   5       28.34       43.51      4.04 o
   2   1   5      604.45      607.81     12.15 o
   3   1   5     1097.20     1026.09     23.74 o
   4   1   5      433.05      425.57      9.57 o
   5   1   5      309.49      290.99      6.87 o
   6   1   5      551.31      560.30      8.43 o
   7   1   5      184.04      168.00      4.07 o
   8   1   5       10.38       21.22      3.83 o
   9   1   5       15.87       16.67      3.55 o
  10   1   5        7.40       10.04      3.49 o
  11   1   5       77.08       89.57      3.55 o
  12   1   5       49.21       44.15      3.42 o
  13   1   5       87.60       85.28      3.66 o
  14   1   5       35.60       32.19      3.66 o
 -18   2   5        0.84        2.33      4.17 o
 -17   2   5      146.25      142.65      4.36 o
 -16   2   5      156.13      148.91      4.16 o
 -15   2   5      401.19      378.90      8.49 o
 -14   2   5       68.63       71.35      4.04 o
 -13   2   5      702.10      678.19     11.39 o
 -12   2   5        5.64        5.78      4.21 o
 -11   2   5      226.02      222.35      4.74 o
 -10   2   5     1340.74     1299.88     39.21 o
  -9   2   5       47.50       52.39      4.53 o
  -8   2   5       31.21       39.22      4.68 o
  -7   2   5       23.36       18.39      4.39 o
  -6   2   5      510.83      479.93     17.98 o
  -5   2   5      165.07      156.60      4.89 o
  -4   2   5      259.22      266.65      5.68 o
  -3   2   5       47.42       43.00      4.54 o
  -2   2   5      189.26      226.09      4.85 o
  -1   2   5     1883.95     1821.48     26.50 o
   0   2   5     9297.88     9606.74    177.68 o
   1   2   5      711.05      789.55     14.34 o
   2   2   5      127.89      124.72      4.08 o
   3   2   5      447.91      411.88      6.37 o
   4   2   5      122.50      127.59      4.31 o
   5   2   5      157.90      164.84      4.35 o
   6   2   5      583.14      580.59     13.93 o
   7   2   5       82.77       81.13      3.68 o
   8   2   5      106.27      109.24      3.87 o
   9   2   5      128.19      131.78      4.38 o
  10   2   5       65.65       67.23      3.48 o
  11   2   5      140.64      135.87      3.97 o
  12   2   5       12.56       17.22      3.36 o
  13   2   5        1.76       -3.21      3.43 o
  14   2   5       43.84       47.16      3.46 o
 -18   3   5       29.84       32.26      4.41 o
 -17   3   5       10.30       11.88      4.08 o
 -16   3   5        7.23       14.04      3.93 o
 -15   3   5       22.09       23.47      3.84 o
 -14   3   5        4.27        5.79      3.73 o
 -13   3   5      188.56      186.23      4.68 o
 -12   3   5       12.30       18.20      4.24 o
 -11   3   5        1.08        2.46      4.22 o
 -10   3   5       35.35       36.98      4.46 o
  -9   3   5       42.81       32.40      4.35 o
  -8   3   5       23.92       29.47      5.14 o
  -7   3   5     1330.17     1397.47     38.68 o
  -6   3   5      225.90      235.97      4.86 o
  -5   3   5      156.82      152.10      4.43 o
  -4   3   5       21.23       16.22      4.13 o
  -3   3   5       89.81       83.46      3.98 o
  -2   3   5      130.26      126.34      3.80 o
  -1   3   5        7.07        7.51      3.52 o
   0   3   5        7.71        4.80      3.55 o
   1   3   5       65.50       68.83      3.49 o
   2   3   5       72.52       63.21      3.44 o
   3   3   5       69.88       69.31      3.54 o
   4   3   5        9.23       13.69      3.52 o
   5   3   5      144.39      144.36      3.98 o
   6   3   5       19.59       19.60      3.76 o
   7   3   5       85.81       85.50      3.85 o
   8   3   5      216.85      219.96      6.55 o
   9   3   5       83.94       81.50      3.59 o
  10   3   5        7.27        9.82      3.78 o
  11   3   5       31.46       41.03      3.60 o
  12   3   5       19.12       23.89      3.55 o
  13   3   5        0.06        8.37      3.93 o
 -17   4   5        3.10        8.51      4.37 o
 -16   4   5       72.54       70.39      4.48 o
 -15   4   5        6.76       10.62      4.35 o
 -14   4   5       19.21       16.70      4.19 o
 -13   4   5       70.72       73.45      4.38 o
 -12   4   5       13.12       14.28      3.84 o
 -11   4   5        4.96        9.91      4.02 o
 -10   4   5      128.19      131.56      4.33 o
  -9   4   5        4.12        6.38      4.02 o
  -8   4   5        9.16        8.85      4.27 o
  -7   4   5       14.24       15.14      3.97 o
  -6   4   5      131.26      133.43      4.16 o
  -5   4   5        1.11        4.19      3.89 o
  -4   4   5       13.74       16.11      3.82 o
  -3   4   5       57.66       55.50      3.43 o
  -2   4   5       12.64        9.81      3.30 o
  -1   4   5      244.06      247.51      5.66 o
   0   4   5      459.52      474.99     11.34 o
   1   4   5        2.47        6.07      3.62 o
   2   4   5      182.44      186.88      5.18 o
   3   4   5       41.00       42.91      3.45 o
   4   4   5        6.41       11.64      3.57 o
   5   4   5        7.52       11.88      3.29 o
   6   4   5       35.67       42.09      3.36 o
   7   4   5      256.10      255.64      7.79 o
   8   4   5       85.52       86.02      3.52 o
   9   4   5       37.28       36.70      3.40 o
  10   4   5        3.19        8.60      3.60 o
  11   4   5       27.80       26.97      3.68 o
  12   4   5        0.00        4.92      3.84 o
 -16   5   5        2.22        4.24      4.24 o
 -15   5   5       17.93       18.01      4.04 o
 -14   5   5      334.99      322.55     16.23 o
 -13   5   5       80.21       79.66      4.09 o
 -12   5   5       13.28       13.50      4.00 o
 -11   5   5        5.11        9.24      3.96 o
 -10   5   5      107.07      110.45      4.21 o
  -9   5   5        2.57        5.01      3.53 o
  -8   5   5      184.99      187.79      4.67 o
  -7   5   5     1621.32     1701.29     24.79 o
  -6   5   5      211.05      211.02      4.36 o
  -5   5   5      131.66      128.78      4.79 o
  -4   5   5      351.25      331.54      5.96 o
  -3   5   5       67.84       63.90      3.41 o
  -2   5   5       12.71       12.90      3.30 o
  -1   5   5      141.89      140.89      3.69 o
   0   5   5      247.26      246.54      3.91 o
   1   5   5        0.92        5.27      3.29 o
   2   5   5      153.32      149.87      4.21 o
   3   5   5       84.14       89.87      3.18 o
   4   5   5       89.81       96.23      3.50 o
   5   5   5      134.73      140.57      3.52 o
   6   5   5      179.08      180.56      5.76 o
   7   5   5      112.24      112.78      3.53 o
   8   5   5       13.13       16.73      3.35 o
   9   5   5        4.64        3.37      3.41 o
  10   5   5        7.26        8.20      3.41 o
  11   5   5       32.65       34.51      3.81 o
 -14   6   5       62.68       55.35      4.40 o
 -13   6   5       75.68       80.88      7.09 o
 -12   6   5        0.55        2.42      3.77 o
 -11   6   5       43.43       46.50      3.78 o
 -10   6   5       75.64       78.80      3.56 o
  -9   6   5        7.48        9.32      3.39 o
  -8   6   5       33.28       31.45      4.00 o
  -7   6   5       41.39       45.86      4.66 o
  -6   6   5       58.85       61.12      3.79 o
  -5   6   5       51.65       47.77      3.30 o
  -4   6   5        9.77       11.43      3.19 o
  -3   6   5       36.56       37.33      3.25 o
  -2   6   5       28.27       31.61      3.34 o
  -1   6   5       80.21       79.80      3.39 o
   0   6   5      576.03      600.89      7.70 o
   1   6   5       72.54       73.34      3.46 o
   2   6   5        8.83       11.90      3.17 o
   3   6   5       18.68       17.75      3.42 o
   4   6   5       66.91       67.90      4.24 o
   5   6   5       34.52       35.52      3.21 o
   6   6   5       58.67       59.17      3.39 o
   7   6   5       10.31       11.98      3.55 o
   8   6   5        5.13        2.04      3.88 o
   9   6   5        0.20        4.00      3.82 o
 -12   7   5       20.95       16.95      4.72 o
 -11   7   5        1.07        4.74      3.81 o
 -10   7   5        0.00        4.59      3.96 o
  -9   7   5        5.49        5.36      3.71 o
  -8   7   5        7.90        9.45      4.12 o
  -7   7   5        8.47       11.39      3.56 o
  -6   7   5        4.89        8.55      4.10 o
  -5   7   5        0.14        0.94      3.20 o
  -4   7   5        6.27        6.97      3.19 o
  -3   7   5        0.00        6.08      3.06 o
  -2   7   5        7.99       10.39      3.01 o
  -1   7   5        1.81        5.52      3.43 o
   0   7   5       22.61       20.99      3.14 o
   1   7   5       11.39       17.09      3.16 o
   2   7   5        0.22        1.28      3.07 o
   3   7   5        2.98        7.70      3.07 o
   4   7   5        5.63        9.34      3.68 o
   5   7   5        4.05        5.98      3.40 o
   6   7   5        5.67        8.80      3.51 o
   7   7   5        6.28       10.38      3.72 o
  -8   8   5        1.37        6.65      3.70 o
  -7   8   5        0.66        5.69      3.75 o
  -6   8   5       25.18       23.18      3.66 o
  -5   8   5        0.65        5.29      4.22 o
  -4   8   5        2.47        6.68      3.67 o
  -3   8   5        0.34        3.56      3.43 o
  -2   8   5        2.23        5.94      3.41 o
  -1   8   5       24.94       27.53      3.41 o
   0   8   5       64.29       64.28      3.89 o
   1   8   5        0.57        3.64      3.38 o
   2   8   5        2.75        3.99      3.12 o
   3   8   5       15.27       16.89      3.62 o
 -19   0   6      185.28      189.06     13.41 o
 -18   0   6      164.04      167.88      7.42 o
 -17   0   6       46.92       62.35      5.28 o
 -16   0   6       84.44       88.44      5.93 o
 -15   0   6      181.61      185.97      6.65 o
 -14   0   6      113.05      110.23      5.60 o
 -13   0   6     1221.05     1201.47     42.75 o
 -12   0   6       57.55       58.33      5.69 o
 -11   0   6       49.07       67.41      5.86 o
 -10   0   6     1424.30     1478.01     39.08 o
  -9   0   6      278.53      276.66      9.22 o
  -8   0   6        2.17       11.14      6.42 o
  -7   0   6      381.60      382.31      8.05 o
  -6   0   6      437.51      364.86      7.89 o
  -5   0   6      232.30      266.25      7.46 o
  -4   0   6      299.32      292.84      7.76 o
  -3   0   6      297.65      287.26      9.55 o
  -2   0   6      407.23      407.09     20.82 o
  -1   0   6     2750.69     3267.47     74.48 o
   0   0   6    10104.64    10367.83    208.74 o
   1   0   6      826.30      845.50     17.38 o
   2   0   6      270.48      288.01      6.54 o
   3   0   6        0.02       -1.33      5.65 o
   4   0   6     1177.87     1127.50     20.20 o
   5   0   6        5.64        6.70      5.25 o
   6   0   6        0.08        4.91      5.52 o
   7   0   6     1651.40     1549.14     31.69 o
   8   0   6      202.86      197.06      5.92 o
   9   0   6       13.94       24.73      6.31 o
  10   0   6       25.53       25.59      4.65 o
  11   0   6      100.81       94.66      5.09 o
  12   0   6        3.87        3.79      5.21 o
  13   0   6      148.06      143.18      5.29 o
  14   0   6        6.18       17.12      5.59 o
 -19   1   6        2.93       -0.94      4.28 o
 -18   1   6      150.18      157.72      7.30 o
 -17   1   6       30.47       26.35      3.81 o
 -16   1   6      114.46      116.19      3.89 o
 -15   1   6       65.16       64.72      3.86 o
 -14   1   6       16.21       20.69      3.63 o
 -13   1   6      407.94      401.84      7.63 o
 -12   1   6      274.67      256.95      4.93 o
 -11   1   6        4.97        8.42      4.42 o
 -10   1   6       31.50       27.81      4.64 o
  -9   1   6      288.96      293.22      6.44 o
  -8   1   6        3.71       18.62      4.56 o
  -7   1   6     2311.88     2497.08     42.74 o
  -6   1   6      840.35      866.85     12.43 o
  -5   1   6      154.45      153.55      5.39 o
  -4   1   6      599.24      591.94     12.96 o
  -3   1   6      446.74      404.83      5.61 o
  -2   1   6      103.30       90.73      4.71 o
  -1   1   6      585.49      589.26     14.03 o
   0   1   6       22.00       25.71      3.85 o
   1   1   6        8.01       16.84      3.94 o
   2   1   6       84.33       90.68      3.87 o
   3   1   6      579.42      549.64     14.19 o
   4   1   6      339.87      298.21      7.57 o
   5   1   6      136.35      135.75      4.71 o
   6   1   6     1460.77     1415.39     30.54 o
   7   1   6      337.54      329.39      8.24 o
   8   1   6       14.36       17.05      3.48 o
   9   1   6        0.10        5.91      3.29 o
  10   1   6        0.16        3.05      3.49 o
  11   1   6       15.28       21.70      3.36 o
  12   1   6       19.45       25.18      3.42 o
  13   1   6       58.91       54.12      3.59 o
 -18   2   6        0.16        5.78      3.99 o
 -17   2   6        2.57       10.83      4.14 o
 -16   2   6       35.00       34.72      4.21 o
 -15   2   6        4.13        7.43      4.04 o
 -14   2   6        5.27        4.99      4.31 o
 -13   2   6      109.79      109.29      4.75 o
 -12   2   6        3.76        5.35      4.03 o
 -11   2   6        1.96        3.79      4.07 o
 -10   2   6      121.94      129.32      6.85 o
  -9   2   6        6.91        4.88      4.30 o
  -8   2   6      122.09      121.37      4.57 o
  -7   2   6      116.99      120.14      5.30 o
  -6   2   6       13.56       16.27      4.55 o
  -5   2   6        9.93       11.82      4.59 o
  -4   2   6        0.21       -0.09      4.42 o
  -3   2   6       57.73       55.81      4.01 o
  -2   2   6        2.88        7.52      4.34 o
  -1   2   6       12.64       16.15      4.11 o
   0   2   6      294.67      300.61      5.74 o
   1   2   6      111.48      123.16      3.85 o
   2   2   6       95.69       98.47      4.00 o
   3   2   6        0.02        6.78      3.46 o
   4   2   6       77.56       78.19      4.21 o
   5   2   6        0.43       -1.38      3.64 o
   6   2   6       28.39       35.24      3.90 o
   7   2   6      169.80      168.52      4.19 o
   8   2   6        0.51        3.42      3.37 o
   9   2   6       16.06       18.87      3.48 o
  10   2   6        0.03        4.38      3.57 o
  11   2   6        4.07        6.99      3.33 o
  12   2   6        3.37        8.33      3.64 o
  13   2   6        3.98        6.17      3.68 o
 -18   3   6      224.76      213.91     10.26 o
 -17   3   6       28.48       28.21      4.11 o
 -16   3   6      107.15      105.77      4.71 o
 -15   3   6        7.43        5.82      3.98 o
 -14   3   6      107.32      113.48      4.71 o
 -13   3   6      603.96      604.90     22.80 o
 -12   3   6      188.78      197.14      8.16 o
 -11   3   6        1.00        9.01      4.23 o
 -10   3   6       49.83       56.86      4.17 o
  -9   3   6      136.37      137.30      5.53 o
  -8   3   6        2.33        4.46      4.00 o
  -7   3   6     2308.87     2426.50     79.89 o
  -6   3   6      600.51      603.17     13.29 o
  -5   3   6       70.81       72.36      4.46 o
  -4   3   6      602.23      579.05      9.14 o
  -3   3   6      533.06      481.45      9.27 o
  -2   3   6        2.80        5.26      3.61 o
  -1   3   6      442.46      443.48      4.58 o
   0   3   6       23.51       28.83      3.67 o
   1   3   6       18.60       23.30      3.47 o
   2   3   6       76.02       73.90      3.67 o
   3   3   6      747.87      753.11     14.60 o
   4   3   6      173.44      178.45      6.76 o
   5   3   6      229.04      239.90      7.37 o
   6   3   6     1650.79     1701.49     51.05 o
   7   3   6      173.03      188.29      7.96 o
   8   3   6       17.80       18.93      3.93 o
   9   3   6        2.18       10.73      3.62 o
  10   3   6        0.68        5.81      3.61 o
  11   3   6       16.92       17.77      3.78 o
  12   3   6       22.08       20.94      3.98 o
 -17   4   6       28.76       26.48      4.67 o
 -16   4   6        8.26       17.22      4.18 o
 -15   4   6      171.37      157.72      4.55 o
 -14   4   6       11.44       14.93      4.01 o
 -13   4   6      253.99      255.96     11.24 o
 -12   4   6        8.87       10.37      3.86 o
 -11   4   6        0.08        3.78      4.10 o
 -10   4   6      241.72      257.41      9.96 o
  -9   4   6      103.19       97.99      4.84 o
  -8   4   6       64.18       65.46      4.76 o
  -7   4   6        6.25        9.95      4.22 o
  -6   4   6      155.16      141.32      4.99 o
  -5   4   6       23.69       25.83      4.03 o
  -4   4   6      183.75      171.15      4.00 o
  -3   4   6        4.88        6.71      3.53 o
  -2   4   6       35.27       40.14      3.88 o
  -1   4   6      410.51      473.78      6.57 o
   0   4   6     2210.51     2365.10     40.68 o
   1   4   6      192.97      204.34      6.67 o
   2   4   6        2.50        1.12      3.34 o
   3   4   6        0.68        5.89      3.54 o
   4   4   6      311.56      318.48      8.86 o
   5   4   6       27.41       30.19      3.34 o
   6   4   6       13.43       12.91      3.68 o
   7   4   6      330.37      344.87     11.52 o
   8   4   6       54.37       60.97      3.98 o
   9   4   6        0.29        8.70      3.75 o
  10   4   6        8.04       12.28      3.62 o
  11   4   6       20.46       23.92      3.88 o
  12   4   6        3.14        5.82      4.73 o
 -16   5   6        6.44        5.85      4.15 o
 -15   5   6       62.48       63.39      5.97 o
 -14   5   6       52.44       53.72      6.00 o
 -13   5   6        2.81        0.92      4.07 o
 -12   5   6       49.87       49.94      4.06 o
 -11   5   6       17.82       23.89      3.87 o
 -10   5   6        0.16        4.86      4.10 o
  -9   5   6       65.80       66.26      3.88 o
  -8   5   6       18.19       20.38      3.78 o
  -7   5   6       57.37       59.95      4.06 o
  -6   5   6       32.00       33.19      3.90 o
  -5   5   6       25.73       27.19      3.29 o
  -4   5   6        0.47       -0.92      3.16 o
  -3   5   6        0.13        7.51      3.19 o
  -2   5   6       40.18       36.13      3.22 o
  -1   5   6       20.15       21.16      3.28 o
   0   5   6        0.58        1.75      2.99 o
   1   5   6       20.02       22.29      3.97 o
   2   5   6        0.46        2.12      3.44 o
   3   5   6        0.25        3.32      3.20 o
   4   5   6       84.11       80.82      3.34 o
   5   5   6        1.54        2.25      3.32 o
   6   5   6       71.62       73.74      3.51 o
   7   5   6      137.05      130.82      4.24 o
   8   5   6       91.84       89.59      3.62 o
   9   5   6        3.68       -1.38      3.51 o
  10   5   6        2.77        8.08      3.77 o
 -14   6   6        0.81        5.31      4.09 o
 -13   6   6       90.88       92.28      4.55 o
 -12   6   6        0.52        0.71      4.12 o
 -11   6   6        2.76        1.46      3.97 o
 -10   6   6       41.25       37.31      3.71 o
  -9   6   6       12.42       17.15      4.55 o
  -8   6   6       38.67       33.49      4.97 o
  -7   6   6       54.97       53.65      4.16 o
  -6   6   6        4.85        2.73      3.38 o
  -5   6   6       11.87       14.57      3.30 o
  -4   6   6        5.74        8.49      3.26 o
  -3   6   6        0.03       -1.51      3.19 o
  -2   6   6        7.51       10.65      3.30 o
  -1   6   6        5.22        6.89      3.39 o
   0   6   6      196.02      195.00      3.60 o
   1   6   6       59.37       61.87      3.35 o
   2   6   6        4.93        9.84      3.36 o
   3   6   6        0.14        5.40      3.63 o
   4   6   6       95.61       87.11      3.60 o
   5   6   6        0.16        6.83      3.63 o
   6   6   6       19.99       15.55      3.86 o
   7   6   6      120.00      105.60      4.31 o
   8   6   6        0.00       -0.31      3.75 o
 -11   7   6        7.58        5.59      4.33 o
 -10   7   6        3.24        8.04      4.44 o
  -9   7   6       47.73       50.25      4.71 o
  -8   7   6        0.02        5.06      4.21 o
  -7   7   6      267.41      249.00      5.54 o
  -6   7   6       26.04       28.69      3.65 o
  -5   7   6       13.15       12.54      3.70 o
  -4   7   6       20.20       18.35      3.45 o
  -3   7   6       77.41       83.79      3.90 o
  -2   7   6        1.29        8.25      3.24 o
  -1   7   6       57.87       56.97      3.67 o
   0   7   6        0.24        2.45      3.41 o
   1   7   6        8.34        8.19      3.18 o
   2   7   6        9.48        8.85      3.33 o
   3   7   6       53.83       56.09      3.54 o
   4   7   6       49.41       42.64      3.84 o
   5   7   6       46.33       40.86      3.73 o
   6   7   6      192.62      165.58      8.17 o
  -7   8   6        1.54        0.18      3.72 o
  -6   8   6       10.40       18.34      4.48 o
  -5   8   6        8.18        4.55      3.74 o
  -4   8   6        0.26        6.47      3.41 o
  -3   8   6        0.00       -1.36      3.60 o
  -2   8   6        1.20        4.51      3.43 o
  -1   8   6       23.40       21.17      3.50 o
   0   8   6       60.16       59.29      3.96 o
   1   8   6        2.26        8.63      3.36 o
   2   8   6        0.62        2.79      3.59 o
 -19   1   7      146.22      155.65      4.75 o
 -18   1   7      229.47      240.50      9.92 o
 -17   1   7        8.24       11.23      4.14 o
 -16   1   7      494.12      492.92     15.34 o
 -15   1   7        0.08        4.91      4.08 o
 -14   1   7       29.62       33.09      4.29 o
 -13   1   7       46.15       46.92      4.72 o
 -12   1   7      871.41      856.54     15.16 o
 -11   1   7       69.60       63.10      5.11 o
 -10   1   7      118.71      124.91      5.33 o
  -9   1   7        2.28        7.24      5.37 o
  -8   1   7      587.28      504.36      9.01 o
  -7   1   7      680.83      660.59      8.68 o
  -6   1   7     1726.86     1772.81     27.20 o
  -5   1   7      235.83      237.19      5.68 o
  -4   1   7      282.76      286.88      5.02 o
  -3   1   7      385.10      341.10      5.41 o
  -2   1   7      171.34      136.40      6.35 o
  -1   1   7      394.56      384.81     12.12 o
   0   1   7        0.08        1.31      3.88 o
   1   1   7      422.77      439.88      8.86 o
   2   1   7       50.15       54.91      3.95 o
   3   1   7       25.39       24.02      3.79 o
   4   1   7      912.58      875.73     20.50 o
   5   1   7      960.72      916.07     20.72 o
   6   1   7     2959.35     2952.67     56.68 o
   7   1   7       32.41       33.72      3.66 o
   8   1   7       34.96       31.46      3.44 o
   9   1   7        1.19        5.52      3.37 o
  10   1   7        2.82        6.28      3.25 o
  11   1   7        3.66        3.24      3.49 o
  12   1   7        5.45        4.07      3.41 o
 -18   2   7      308.01      326.60     12.63 o
 -17   2   7        5.63        8.23      4.73 o
 -16   2   7       31.73       38.22      4.64 o
 -15   2   7       62.18       73.99      5.21 o
 -14   2   7        4.73        8.09      4.03 o
 -13   2   7     1298.22     1237.77     38.60 o
 -12   2   7      142.30      129.77      5.27 o
 -11   2   7        5.03        9.07      4.27 o
 -10   2   7      151.97      162.03      5.05 o
  -9   2   7      415.39      398.58     11.24 o
  -8   2   7       52.97       49.08      4.37 o
  -7   2   7       88.51       78.26      4.51 o
  -6   2   7       98.32       87.07      4.68 o
  -5   2   7       10.25       15.33      4.62 o
  -4   2   7        1.44        5.36      4.05 o
  -3   2   7      700.55      675.63     14.59 o
  -2   2   7      731.77      822.88     21.98 o
  -1   2   7      889.49     1089.31     27.86 o
   0   2   7      322.71      320.41      5.80 o
   1   2   7     1104.07     1178.18     27.95 o
   2   2   7       13.37       18.44      3.59 o
   3   2   7      306.60      316.36      8.33 o
   4   2   7       78.71       74.73      3.81 o
   5   2   7      859.32      853.28     22.18 o
   6   2   7      306.03      320.27     11.00 o
   7   2   7      897.56      909.09     24.29 o
   8   2   7        5.67        9.54      3.64 o
   9   2   7       19.57       21.50      3.45 o
  10   2   7        2.13        8.41      3.27 o
  11   2   7       47.73       48.46      3.74 o
  12   2   7       66.22       77.52      3.66 o
 -18   3   7       67.05       60.70      4.73 o
 -17   3   7        0.82        5.01      4.77 o
 -16   3   7      126.70      120.59      4.65 o
 -15   3   7       12.26       17.69      4.50 o
 -14   3   7        0.11        2.13      4.13 o
 -13   3   7        1.08        9.35      4.56 o
 -12   3   7       94.19       98.68      4.43 o
 -11   3   7       99.83       96.34      4.16 o
 -10   3   7       69.45       81.32      4.35 o
  -9   3   7       38.81       41.53      4.09 o
  -8   3   7       51.24       44.50      4.01 o
  -7   3   7       97.80       93.00      4.51 o
  -6   3   7      193.78      202.07      5.61 o
  -5   3   7       33.48       36.63      4.57 o
  -4   3   7        0.00        2.22      3.92 o
  -3   3   7      106.46      102.33      4.19 o
  -2   3   7        0.15        2.92      3.80 o
  -1   3   7      231.20      235.62      4.24 o
   0   3   7       10.26        9.84      3.81 o
   1   3   7        1.63        1.04      3.70 o
   2   3   7       15.20       18.09      3.49 o
   3   3   7        5.74        9.41      3.72 o
   4   3   7      119.05      110.79      3.74 o
   5   3   7      330.63      338.81      9.87 o
   6   3   7      581.94      603.08     18.80 o
   7   3   7        3.34       11.55      3.82 o
   8   3   7        0.06        5.17      3.74 o
   9   3   7        0.02        7.65      3.75 o
  10   3   7        3.30        5.38      3.78 o
  11   3   7        0.41        4.41      3.80 o
 -17   4   7        3.10        2.06      4.36 o
 -16   4   7        7.97       11.94      4.38 o
 -15   4   7        1.43        6.35      3.75 o
 -14   4   7        4.59       10.11      4.04 o
 -13   4   7      102.95       99.05      6.66 o
 -12   4   7       57.94       61.38      4.24 o
 -11   4   7        0.22        3.08      4.10 o
 -10   4   7       56.26       62.17      3.91 o
  -9   4   7      141.97      141.86      4.42 o
  -8   4   7       67.92       67.41      4.69 o
  -7   4   7       10.21       13.22      4.18 o
  -6   4   7        6.82       11.99      4.61 o
  -5   4   7       15.55       17.31      3.87 o
  -4   4   7       38.26       41.28      3.64 o
  -3   4   7        2.35        3.21      3.54 o
  -2   4   7       18.36       14.03      3.50 o
  -1   4   7       73.50       78.92      3.77 o
   0   4   7       69.71       65.05      3.51 o
   1   4   7      131.89      130.08      3.89 o
   2   4   7        4.85        9.50      3.34 o
   3   4   7       40.84       43.52      3.50 o
   4   4   7       36.58       37.43      3.61 o
   5   4   7       36.22       43.18      3.95 o
   6   4   7       20.01       23.01      3.88 o
   7   4   7       59.28       64.87      3.66 o
   8   4   7        2.93        3.63      3.62 o
   9   4   7        0.94        5.80      3.81 o
  10   4   7        0.59       11.40      3.75 o
 -15   5   7        0.42       -0.82      4.39 o
 -14   5   7        0.01        3.63      4.28 o
 -13   5   7       41.69       36.18      4.06 o
 -12   5   7      252.95      269.14      8.73 o
 -11   5   7       55.71       56.62      4.39 o
 -10   5   7       66.52       73.05      4.01 o
  -9   5   7       21.58       24.72      5.27 o
  -8   5   7       92.52       87.63      4.60 o
  -7   5   7      329.48      333.65      5.58 o
  -6   5   7      374.28      372.75      4.57 o
  -5   5   7        3.39        2.94      3.37 o
  -4   5   7        1.58        1.93      3.37 o
  -3   5   7      157.73      158.15      3.75 o
  -2   5   7       63.60       60.95      3.36 o
  -1   5   7       57.77       59.89      3.76 o
   0   5   7       13.89       13.41      3.23 o
   1   5   7       21.89       25.02      3.51 o
   2   5   7       13.63       14.79      3.72 o
   3   5   7        0.74        3.60      3.53 o
   4   5   7      429.73      443.37     13.45 o
   5   5   7      200.45      195.91      3.85 o
   6   5   7      996.27      980.95     35.73 o
   7   5   7       15.89       14.06      3.63 o
   8   5   7        3.01       -2.40      3.73 o
   9   5   7        3.12       14.19      3.85 o
 -13   6   7      105.32       94.06      7.34 o
 -12   6   7       10.00       13.25      4.27 o
 -11   6   7       14.87       18.24      4.13 o
 -10   6   7        2.40        3.77      4.42 o
  -9   6   7       17.99       10.62      5.61 o
  -8   6   7       82.40       87.02      4.41 o
  -7   6   7       16.47       12.15      3.49 o
  -6   6   7        4.44        8.16      3.43 o
  -5   6   7       66.55       62.30      3.53 o
  -4   6   7        0.10        2.67      3.29 o
  -3   6   7       31.24       33.75      3.32 o
  -2   6   7       41.70       42.95      3.36 o
  -1   6   7       62.05       70.28      3.32 o
   0   6   7        6.68       17.97      3.98 o
   1   6   7       67.75       71.50      3.56 o
   2   6   7       25.63       27.71      3.43 o
   3   6   7       22.94       34.54      3.97 o
   4   6   7        0.59        2.62      4.19 o
   5   6   7      170.44      157.59      5.70 o
   6   6   7       15.87       17.97      3.70 o
   7   6   7       44.22       41.65      4.02 o
 -11   7   7       15.81       19.69      4.60 o
 -10   7   7        0.12        0.34      4.29 o
  -9   7   7        0.35       -2.22      4.85 o
  -8   7   7        0.80        8.76      4.28 o
  -7   7   7        0.89        1.46      3.61 o
  -6   7   7        0.72        3.12      3.51 o
  -5   7   7        9.30        9.87      3.43 o
  -4   7   7        0.12       -1.62      3.49 o
  -3   7   7        1.09        2.83      3.27 o
  -2   7   7       16.86       20.52      3.36 o
  -1   7   7       31.46       35.63      3.67 o
   0   7   7        0.13        7.42      3.46 o
   1   7   7        8.72       11.04      3.23 o
   2   7   7        0.24        4.60      3.54 o
   3   7   7        3.18        8.52      3.48 o
   4   7   7        7.82        5.20      3.77 o
  -5   8   7        1.29        1.80      3.67 o
  -4   8   7       26.05       19.03      3.79 o
  -3   8   7       14.42       13.61      3.64 o
  -2   8   7        0.46        0.22      3.74 o
  -1   8   7       11.97       10.66      3.88 o
 -19   0   8       15.49       11.18      5.82 o
 -18   0   8      326.09      327.17     24.70 o
 -17   0   8      111.38      121.33      8.59 o
 -16   0   8        2.64        6.73      5.96 o
 -15   0   8      157.18      150.01      6.25 o
 -14   0   8       45.91       27.53      6.91 o
 -13   0   8      141.69      161.72      7.39 o
 -12   0   8     1790.98     1587.09     41.06 o
 -11   0   8       28.58       51.47      7.26 o
 -10   0   8       96.18       95.54      7.35 o
  -9   0   8       74.99       74.52      7.14 o
  -8   0   8      629.57      623.54     10.77 o
  -7   0   8       25.36       19.08      6.16 o
  -6   0   8        0.01       -0.25      7.02 o
  -5   0   8        9.48        8.74      5.69 o
  -4   0   8       49.85       57.24      5.69 o
  -3   0   8      318.57      324.65     12.61 o
  -2   0   8       46.43       79.11      6.74 o
  -1   0   8       18.74       15.70      6.25 o
   0   0   8      131.56      112.18      5.73 o
   1   0   8       91.65       86.38      5.50 o
   2   0   8       56.44       64.02      5.70 o
   3   0   8       38.93       38.30      5.56 o
   4   0   8      668.19      668.68      8.55 o
   5   0   8      832.56      815.96     17.75 o
   6   0   8       22.19       20.15      4.90 o
   7   0   8      194.13      180.72      7.41 o
   8   0   8      164.89      171.16      5.93 o
   9   0   8        7.01        6.59      4.72 o
  10   0   8       20.59       26.10      4.89 o
  11   0   8      103.42      100.49      9.85 o
  12   0   8      129.41      137.82      8.30 o
 -18   1   8       24.01       32.76      5.05 o
 -17   1   8        2.71        6.66      4.59 o
 -16   1   8      202.59      184.31      5.24 o
 -15   1   8      107.95      113.13      4.99 o
 -14   1   8        3.64        6.25      5.03 o
 -13   1   8        0.08        4.65      4.55 o
 -12   1   8       99.83      114.49      4.89 o
 -11   1   8      141.91      129.55      5.21 o
 -10   1   8       80.60       80.66      6.09 o
  -9   1   8      528.55      502.93      8.48 o
  -8   1   8        8.66       10.18      4.69 o
  -7   1   8      892.08      846.50     16.13 o
  -6   1   8      738.18      704.29     14.79 o
  -5   1   8      114.04      115.76      4.44 o
  -4   1   8      138.98      127.94      4.71 o
  -3   1   8      142.46      151.98      4.76 o
  -2   1   8        8.81        5.25      4.31 o
  -1   1   8      323.40      315.13      9.07 o
   0   1   8        2.35        3.39      3.69 o
   1   1   8      233.64      229.28      5.56 o
   2   1   8       23.21       27.52      3.79 o
   3   1   8        5.43        7.15      3.68 o
   4   1   8       18.09       20.03      3.58 o
   5   1   8     1660.87     1646.99     34.40 o
   6   1   8      109.78      120.05      5.65 o
   7   1   8      207.56      213.39      5.02 o
   8   1   8       14.92       22.40      3.17 o
   9   1   8        3.16        8.52      3.29 o
  10   1   8       10.45       11.53      3.55 o
  11   1   8        1.11        3.07      3.42 o
 -18   2   8       16.13       21.57      4.73 o
 -17   2   8        0.02        7.94      4.71 o
 -16   2   8        0.62        5.78      4.22 o
 -15   2   8        0.01        5.26      4.47 o
 -14   2   8        0.00        2.99      4.39 o
 -13   2   8        0.03       -0.87      4.21 o
 -12   2   8       81.70       72.30      4.34 o
 -11   2   8       21.48       23.95      4.20 o
 -10   2   8       14.60       14.53      4.65 o
  -9   2   8       23.07       25.27      4.13 o
  -8   2   8       42.77       47.08      4.60 o
  -7   2   8       37.68       39.84      4.72 o
  -6   2   8       39.67       46.37      5.26 o
  -5   2   8      122.41      113.85      4.22 o
  -4   2   8       33.19       37.81      3.89 o
  -3   2   8       12.10       14.81      4.30 o
  -2   2   8       22.54       27.03      4.33 o
  -1   2   8       21.35       23.45      4.14 o
   0   2   8       36.72       37.93      4.44 o
   1   2   8       17.37       18.05      3.82 o
   2   2   8        3.63        6.39      3.90 o
   3   2   8       11.52       17.98      3.45 o
   4   2   8        2.30       10.36      3.77 o
   5   2   8        0.32        0.94      3.59 o
   6   2   8        0.17        5.54      3.47 o
   7   2   8       36.15       44.35      3.38 o
   8   2   8        0.44        2.38      3.61 o
   9   2   8        0.05        6.23      3.47 o
  10   2   8        0.31        1.77      3.45 o
  11   2   8        8.50       11.75      3.41 o
 -17   3   8        4.04        7.67      4.47 o
 -16   3   8      305.06      278.09      7.62 o
 -15   3   8      120.59      124.33      5.01 o
 -14   3   8       11.36       12.40      4.42 o
 -13   3   8        0.13        4.72      4.08 o
 -12   3   8      224.86      225.75      8.08 o
 -11   3   8      105.19      122.43      7.17 o
 -10   3   8      127.77      125.88      4.44 o
  -9   3   8      581.60      602.57     20.72 o
  -8   3   8       12.82        9.31      4.46 o
  -7   3   8      932.43      929.25     18.34 o
  -6   3   8     1304.49     1254.25     13.35 o
  -5   3   8      109.55      102.64      4.24 o
  -4   3   8       19.20       19.61      4.05 o
  -3   3   8       38.30       39.18      4.54 o
  -2   3   8      129.03      120.82      4.37 o
  -1   3   8      250.26      234.11      6.72 o
   0   3   8        3.32       10.17      4.06 o
   1   3   8      350.58      335.64      8.99 o
   2   3   8       56.37       57.49      3.45 o
   3   3   8       55.42       62.06      3.59 o
   4   3   8        1.21        2.63      3.49 o
   5   3   8     2157.42     2191.72     81.10 o
   6   3   8      282.52      310.28     17.06 o
   7   3   8      270.94      282.49     16.20 o
   8   3   8       26.53       30.24      3.70 o
   9   3   8       11.47       13.77      3.85 o
  10   3   8       40.46       40.54      3.90 o
 -16   4   8        8.16       11.70      4.48 o
 -15   4   8       99.78       95.57      5.54 o
 -14   4   8       23.35       23.27      3.93 o
 -13   4   8       52.96       64.87      4.63 o
 -12   4   8      568.74      573.70     17.61 o
 -11   4   8        4.43        6.15      4.04 o
 -10   4   8        0.08        7.42      3.87 o
  -9   4   8        3.77        9.14      3.79 o
  -8   4   8      210.79      207.55      5.59 o
  -7   4   8       40.82       48.68      4.77 o
  -6   4   8       43.98       44.50      3.78 o
  -5   4   8       96.26       99.94      4.03 o
  -4   4   8       17.52       22.57      3.67 o
  -3   4   8       66.07       75.28      3.78 o
  -2   4   8        2.31       10.11      3.60 o
  -1   4   8        0.19        1.58      3.37 o
   0   4   8        0.11        5.75      3.50 o
   1   4   8        6.40        7.42      3.62 o
   2   4   8       73.12       82.33      4.51 o
   3   4   8        5.37        8.44      3.30 o
   4   4   8      395.94      403.28      8.37 o
   5   4   8      361.54      374.85     11.18 o
   6   4   8        0.03       -0.05      3.47 o
   7   4   8       15.83       24.02      3.56 o
   8   4   8       66.47       70.53      3.91 o
   9   4   8        4.73        8.95      3.79 o
 -15   5   8        1.11       -1.94      4.60 o
 -14   5   8        1.98        6.28      4.30 o
 -13   5   8        0.94        3.52      4.05 o
 -12   5   8       10.77       12.17      4.21 o
 -11   5   8       44.10       44.11      4.36 o
 -10   5   8        3.59        1.74      4.80 o
  -9   5   8        5.69        8.40      5.20 o
  -8   5   8        5.17        4.19      4.65 o
  -7   5   8       66.90       70.66      3.81 o
  -6   5   8        2.76        1.13      3.67 o
  -5   5   8        1.39        2.92      3.66 o
  -4   5   8      167.16      174.15      4.18 o
  -3   5   8       90.96       97.85      3.72 o
  -2   5   8       52.10       51.71      3.64 o
  -1   5   8       48.23       51.36      3.59 o
   0   5   8       32.82       27.85      3.46 o
   1   5   8        7.27       11.81      3.19 o
   2   5   8        1.03        5.74      3.68 o
   3   5   8       12.13       13.84      3.84 o
   4   5   8       39.32       37.94      3.53 o
   5   5   8       38.62       41.39      3.59 o
   6   5   8        9.52        8.64      4.00 o
   7   5   8        3.78        7.03      3.87 o
   8   5   8        0.35        2.31      3.93 o
 -13   6   8        0.10        5.71      4.50 o
 -12   6   8       97.14       90.56      4.49 o
 -11   6   8        3.18        4.09      4.71 o
 -10   6   8        0.10        8.06      4.76 o
  -9   6   8       23.66       26.98      5.91 o
  -8   6   8       68.94       70.04      4.09 o
  -7   6   8       47.84       48.56      3.79 o
  -6   6   8        5.08        7.02      3.75 o
  -5   6   8       63.74       63.46      3.71 o
  -4   6   8       80.58       79.86      3.70 o
  -3   6   8        0.54        3.55      3.70 o
  -2   6   8       15.14       17.58      3.46 o
  -1   6   8        1.34        4.16      3.27 o
   0   6   8        3.09        5.32      3.30 o
   1   6   8        2.22        0.09      3.30 o
   2   6   8        2.12        8.53      3.90 o
   3   6   8        7.95        6.98      4.55 o
   4   6   8        0.59        4.07      4.04 o
   5   6   8        0.02        4.26      4.16 o
   6   6   8        3.16        8.82      3.75 o
 -10   7   8       34.57       41.47      5.06 o
  -9   7   8       32.74       34.05      4.92 o
  -8   7   8        4.75        9.32      3.94 o
  -7   7   8      166.89      165.38      4.24 o
  -6   7   8      154.96      156.93      4.27 o
  -5   7   8        3.23        6.94      3.64 o
  -4   7   8       36.18       35.09      3.74 o
  -3   7   8        8.94        6.80      3.76 o
  -2   7   8       10.00       11.61      3.42 o
  -1   7   8       33.75       31.49      3.57 o
   0   7   8        9.67        6.12      3.67 o
   1   7   8        7.25        8.06      3.46 o
   2   7   8       10.00       15.30      3.53 o
   3   7   8       23.24       22.29      3.78 o
 -18   1   9       61.22       62.69      5.47 o
 -17   1   9        5.01        6.78      4.84 o
 -16   1   9      124.58      126.92      5.56 o
 -15   1   9      235.77      234.21      6.31 o
 -14   1   9       95.56      103.17      4.92 o
 -13   1   9        6.17        7.10      4.71 o
 -12   1   9       58.87       49.72      5.44 o
 -11   1   9       37.78       43.89      5.43 o
 -10   1   9       10.61       10.37      4.94 o
  -9   1   9      235.36      219.15      5.27 o
  -8   1   9     1574.58     1561.63     16.17 o
  -7   1   9       20.38       24.92      4.51 o
  -6   1   9     3672.77     3558.11     53.65 o
  -5   1   9       71.20       73.93      4.73 o
  -4   1   9      277.14      277.17      5.32 o
  -3   1   9        0.18        1.11      4.51 o
  -2   1   9        9.55       13.14      4.28 o
  -1   1   9      148.06      147.81      5.01 o
   0   1   9        8.18        9.70      3.85 o
   1   1   9      377.34      350.86      7.29 o
   2   1   9        0.29        7.00      3.63 o
   3   1   9        4.44        9.25      3.56 o
   4   1   9      235.97      229.43      5.42 o
   5   1   9      653.96      650.38     11.02 o
   6   1   9       71.14       67.26      3.62 o
   7   1   9       17.75       25.39      3.44 o
   8   1   9       21.70       23.56      3.49 o
   9   1   9      102.59      114.19      3.90 o
  10   1   9        1.01        7.99      3.49 o
 -18   2   9      143.73      129.36      5.24 o
 -17   2   9      105.31       98.18      5.40 o
 -16   2   9      125.20      117.28      4.77 o
 -15   2   9       16.75       12.71      4.38 o
 -14   2   9       86.52       90.39      4.90 o
 -13   2   9      132.06       90.22      4.60 o
 -12   2   9      860.96      813.77     19.66 o
 -11   2   9      321.73      334.18     10.66 o
 -10   2   9       34.81       42.88      4.72 o
  -9   2   9       97.38       98.86      6.26 o
  -8   2   9      299.58      305.38     10.02 o
  -7   2   9       97.77      100.17      5.54 o
  -6   2   9       13.52       14.47      3.95 o
  -5   2   9      225.44      221.07      4.91 o
  -4   2   9      340.98      339.56      4.78 o
  -3   2   9       64.11       65.51      5.80 o
  -2   2   9       27.37       32.67      4.43 o
  -1   2   9       85.28       97.28      4.38 o
   0   2   9      450.01      447.42     14.93 o
   1   2   9       34.10       31.39      3.70 o
   2   2   9      179.47      175.12      6.24 o
   3   2   9      109.19      103.18      3.67 o
   4   2   9      297.04      291.97      8.89 o
   5   2   9       18.87       26.40      3.56 o
   6   2   9       30.87       32.27      3.46 o
   7   2   9       31.46       30.87      3.56 o
   8   2   9       14.90       22.32      3.57 o
   9   2   9      135.50      130.64      6.09 o
  10   2   9        0.05        0.84      3.53 o
 -17   3   9        2.96        5.94      4.62 o
 -16   3   9       15.35       15.07      4.33 o
 -15   3   9       21.52       21.05      4.38 o
 -14   3   9       49.84       55.70      4.69 o
 -13   3   9        3.91        6.80      4.30 o
 -12   3   9        5.26        5.20      4.41 o
 -11   3   9       68.02       68.36      4.84 o
 -10   3   9        7.56       13.63      3.98 o
  -9   3   9        7.87        7.73      4.22 o
  -8   3   9      472.24      482.45      8.98 o
  -7   3   9       49.35       53.85      5.90 o
  -6   3   9      623.06      614.44     11.26 o
  -5   3   9       90.10      101.03      4.67 o
  -4   3   9      414.84      393.62     10.23 o
  -3   3   9       17.26       22.28      3.91 o
  -2   3   9       20.70       24.11      4.01 o
  -1   3   9       38.26       36.78      4.01 o
   0   3   9       72.14       62.87      4.01 o
   1   3   9        2.39        3.04      4.08 o
   2   3   9       24.80       27.68      3.31 o
   3   3   9       16.32       20.96      3.43 o
   4   3   9       17.74       22.47      3.53 o
   5   3   9       10.82       20.30      3.83 o
   6   3   9       65.56       66.11      4.15 o
   7   3   9        0.03        1.34      3.59 o
   8   3   9        6.07       11.57      3.85 o
   9   3   9        7.89        8.80      4.07 o
 -16   4   9        0.26        4.42      4.40 o
 -15   4   9        0.00        7.25      4.26 o
 -14   4   9        9.43       14.78      4.05 o
 -13   4   9       19.18       14.11      4.16 o
 -12   4   9       47.83       46.62      4.31 o
 -11   4   9       67.75       67.02      4.89 o
 -10   4   9       11.35       13.36      4.04 o
  -9   4   9       28.07       29.09      4.74 o
  -8   4   9      106.87       98.22      5.32 o
  -7   4   9       12.65       17.50      4.16 o
  -6   4   9      157.18      155.09      4.09 o
  -5   4   9      149.72      142.69      4.49 o
  -4   4   9       29.32       35.37      3.74 o
  -3   4   9       23.94       29.93      3.62 o
  -2   4   9        1.54        3.90      3.72 o
  -1   4   9       14.09       15.55      3.71 o
   0   4   9       98.82      101.31      4.15 o
   1   4   9        0.14        1.62      3.81 o
   2   4   9        0.07        2.74      3.62 o
   3   4   9       10.80       15.53      3.50 o
   4   4   9       32.39       31.02      3.72 o
   5   4   9       24.02       23.37      3.88 o
   6   4   9       13.99       18.12      3.81 o
   7   4   9       30.26       29.26      3.80 o
   8   4   9        9.02        9.12      4.22 o
 -14   5   9       21.97       24.15      4.39 o
 -13   5   9        2.06        1.26      4.07 o
 -12   5   9       13.83       17.83      4.22 o
 -11   5   9       26.35       25.51      4.97 o
 -10   5   9       14.81       13.48      4.54 o
  -9   5   9       61.12       62.45      5.36 o
  -8   5   9      632.25      644.70     11.84 o
  -7   5   9       17.14       16.34      3.99 o
  -6   5   9     1306.15     1330.69     20.50 o
  -5   5   9       13.85       13.50      3.86 o
  -4   5   9      108.07      103.52      3.79 o
  -3   5   9        0.07        6.21      3.72 o
  -2   5   9        0.15        2.11      3.50 o
  -1   5   9       62.88       65.41      3.65 o
   0   5   9       29.85       29.86      3.56 o
   1   5   9      107.24      107.19      3.76 o
   2   5   9        6.62        9.24      3.81 o
   3   5   9        1.19        3.53      3.98 o
   4   5   9      132.78      130.93      6.53 o
   5   5   9      278.08      258.18      9.43 o
   6   5   9       45.51       46.16      4.18 o
 -12   6   9      107.47       89.64      5.23 o
 -11   6   9        6.40       10.76      4.43 o
 -10   6   9        1.00        5.00      5.45 o
  -9   6   9       16.61       23.17      4.31 o
  -8   6   9        4.76        3.78      4.13 o
  -7   6   9       26.27       26.65      4.01 o
  -6   6   9       62.85       56.29      3.95 o
  -5   6   9        0.03        1.25      3.61 o
  -4   6   9       27.00       26.78      3.82 o
  -3   6   9       11.34       15.06      3.60 o
  -2   6   9        5.18        6.20      3.39 o
  -1   6   9        4.00        8.05      3.55 o
   0   6   9        5.07        5.83      3.31 o
   1   6   9       22.24       22.24      3.99 o
   2   6   9       39.70       39.02      3.87 o
   3   6   9       35.41       37.29      4.00 o
   4   6   9      138.01      127.72      5.92 o
  -8   7   9        3.52        3.89      4.06 o
  -7   7   9        0.54        7.95      3.97 o
  -6   7   9        0.60        4.12      3.87 o
  -5   7   9       67.11       61.73      3.95 o
  -4   7   9       62.07       56.95      3.84 o
  -3   7   9        6.66        7.87      3.73 o
  -2   7   9        8.72        8.86      3.66 o
  -1   7   9        0.54        7.38      3.47 o
   0   7   9        7.48        8.15      3.85 o
 -18   0  10      151.25      177.07     22.28 o
 -17   0  10      120.97      124.54      8.96 o
 -16   0  10      150.48      122.37      8.95 o
 -15   0  10      156.59      168.04     10.14 o
 -14   0  10      221.35      192.15     10.87 o
 -13   0  10       66.64       40.68      7.77 o
 -12   0  10      240.64      260.78      8.24 o
 -11   0  10      630.29      641.88     36.88 o
 -10   0  10        4.04        9.15      6.67 o
  -9   0  10       78.41       67.87      6.54 o
  -8   0  10        5.08        4.66      6.71 o
  -7   0  10      206.21      196.29      6.96 o
  -6   0  10       95.25       93.00      6.43 o
  -5   0  10     1023.71     1011.73     24.61 o
  -4   0  10       12.06       16.78      5.78 o
  -3   0  10      177.38      168.29      7.39 o
  -2   0  10       54.54       42.26      6.50 o
  -1   0  10      600.46      631.55     13.46 o
   0   0  10      747.78      667.29      8.97 o
   1   0  10       51.93       34.41      5.18 o
   2   0  10      189.38      185.56      5.96 o
   3   0  10        1.35        4.66      5.00 o
   4   0  10       43.46       47.31      4.91 o
   5   0  10       90.43       91.41      5.96 o
   6   0  10       40.64       39.84      5.51 o
   7   0  10       66.61       63.94      4.73 o
   8   0  10        4.49        9.48      4.82 o
   9   0  10       93.55       91.70      5.21 o
 -18   1  10       81.15       99.59     12.44 o
 -17   1  10       53.04       57.06      5.84 o
 -16   1  10       18.34       23.51      5.49 o
 -15   1  10       22.16       25.11      5.40 o
 -14   1  10      187.06      176.83      6.03 o
 -13   1  10       34.22       38.49      5.60 o
 -12   1  10       20.43       24.41      5.73 o
 -11   1  10        0.91        6.24      5.04 o
 -10   1  10      131.69      125.15      5.41 o
  -9   1  10      134.77      142.24      5.03 o
  -8   1  10      353.42      351.68      5.60 o
  -7   1  10     2022.28     1992.24     37.01 o
  -6   1  10     1838.34     1796.71     31.45 o
  -5   1  10       46.16       51.38      4.78 o
  -4   1  10      227.24      212.53      5.24 o
  -3   1  10       65.40       69.43      4.56 o
  -2   1  10        0.07        1.34      4.13 o
  -1   1  10        6.86        1.91      4.48 o
   0   1  10       39.26       42.12      4.09 o
   1   1  10      111.85      115.96      3.88 o
   2   1  10       13.30       12.60      3.81 o
   3   1  10       16.41       20.57      3.48 o
   4   1  10        0.25        2.71      3.45 o
   5   1  10       18.39       24.30      3.62 o
   6   1  10        3.74        4.58      3.42 o
   7   1  10        6.33       10.49      3.53 o
   8   1  10        9.99        8.95      3.49 o
   9   1  10        2.96        7.46      3.68 o
 -17   2  10        3.07       11.14      5.01 o
 -16   2  10        3.70        5.75      4.77 o
 -15   2  10        0.57        6.58      4.54 o
 -14   2  10        4.42       11.13      4.56 o
 -13   2  10        2.73        5.71      4.73 o
 -12   2  10        4.37        3.35      5.81 o
 -11   2  10       51.44       54.81      4.71 o
 -10   2  10        8.69       11.78      4.46 o
  -9   2  10        4.98        3.95      4.85 o
  -8   2  10        0.72       -1.14      4.79 o
  -7   2  10       20.86       24.81      4.29 o
  -6   2  10       48.00       46.32      4.54 o
  -5   2  10       48.38       45.14      4.21 o
  -4   2  10        0.23        3.42      4.13 o
  -3   2  10        3.51        5.81      4.45 o
  -2   2  10        0.30        1.89      4.28 o
  -1   2  10       57.08       54.43      4.11 o
   0   2  10       61.37       55.63      4.42 o
   1   2  10        4.06        9.33      3.52 o
   2   2  10        0.41        7.12      3.58 o
   3   2  10       22.25       34.10      3.61 o
   4   2  10       31.47       27.98      3.47 o
   5   2  10        0.02        2.65      3.45 o
   6   2  10       13.86       10.93      3.50 o
   7   2  10        0.05        3.00      3.54 o
   8   2  10        0.37        7.19      3.65 o
 -17   3  10       54.33       46.58      5.16 o
 -16   3  10       10.74       12.73      4.93 o
 -15   3  10       59.90       58.93      4.65 o
 -14   3  10      258.63      247.26      7.38 o
 -13   3  10       30.60       38.59      4.36 o
 -12   3  10       68.81       68.85      5.18 o
 -11   3  10        1.18        5.59      4.02 o
 -10   3  10      136.46      140.52      4.83 o
  -9   3  10      139.32      145.78      8.12 o
  -8   3  10      532.26      549.67      6.54 o
  -7   3  10     2240.29     2361.54     47.01 o
  -6   3  10     1876.93     1911.92     31.27 o
  -5   3  10      237.34      236.05      4.60 o
  -4   3  10      286.18      284.01      7.25 o
  -3   3  10       84.32       86.88      4.06 o
  -2   3  10        8.02        9.86      3.72 o
  -1   3  10        9.71       10.62      4.21 o
   0   3  10       16.38       18.32      3.85 o
   1   3  10      259.23      240.97      6.58 o
   2   3  10       22.66       26.81      3.61 o
   3   3  10        0.09        6.96      3.57 o
   4   3  10       18.44       18.19      3.63 o
   5   3  10       33.88       38.47      3.82 o
   6   3  10       18.96       25.26      3.78 o
   7   3  10        2.07        6.49      3.95 o
   8   3  10        8.94        8.75      4.22 o
 -15   4  10       49.46       50.59      4.78 o
 -14   4  10       74.67       66.42      4.33 o
 -13   4  10       15.84       15.28      4.14 o
 -12   4  10       60.15       60.76      5.33 o
 -11   4  10      126.15      130.39      4.66 o
 -10   4  10        0.46        0.75      4.48 o
  -9   4  10       16.46       17.52      5.29 o
  -8   4  10       10.10       19.27      4.63 o
  -7   4  10       55.85       61.10      3.82 o
  -6   4  10        0.04        1.95      4.99 o
  -5   4  10      187.18      185.28      4.48 o
  -4   4  10        0.60        2.77      3.94 o
  -3   4  10       61.15       69.65      4.12 o
  -2   4  10       42.89       45.14      4.25 o
  -1   4  10       45.96       50.31      4.02 o
   0   4  10      186.80      182.75      5.38 o
   1   4  10       41.81       45.72      3.95 o
   2   4  10       74.03       81.98      4.12 o
   3   4  10        9.29        7.54      4.23 o
   4   4  10        2.59        5.67      3.71 o
   5   4  10       21.03       18.88      3.62 o
   6   4  10        3.06        5.36      3.71 o
   7   4  10       23.75       22.33      3.96 o
 -14   5  10        1.85        6.86      4.63 o
 -13   5  10        7.01       12.24      4.82 o
 -12   5  10       12.79       15.11      4.12 o
 -11   5  10        6.16        8.27      4.42 o
 -10   5  10       14.38       12.22      4.31 o
  -9   5  10        7.54        8.13      4.07 o
  -8   5  10        3.08        3.62      4.16 o
  -7   5  10      108.94      106.82      4.17 o
  -6   5  10      150.82      151.46      5.33 o
  -5   5  10       43.70       43.32      3.98 o
  -4   5  10       16.90       21.29      4.01 o
  -3   5  10        1.47       -0.51      4.14 o
  -2   5  10       24.87       21.54      4.62 o
  -1   5  10        0.55        5.95      3.56 o
   0   5  10       33.27       28.67      3.78 o
   1   5  10        3.19        0.45      3.55 o
   2   5  10        0.53        4.30      3.61 o
   3   5  10       13.22       15.59      4.29 o
   4   5  10        6.96        3.83      3.90 o
   5   5  10        0.94       -0.38      3.75 o
 -11   6  10       28.15       29.83      6.15 o
 -10   6  10        3.00       12.32      4.32 o
  -9   6  10        1.61        3.10      4.59 o
  -8   6  10        3.46        3.26      4.37 o
  -7   6  10       24.67       25.98      4.21 o
  -6   6  10       10.54        8.16      4.02 o
  -5   6  10       18.37       17.00      3.87 o
  -4   6  10        0.03        2.15      3.77 o
  -3   6  10       14.70       11.84      3.60 o
  -2   6  10        6.92        8.12      3.76 o
  -1   6  10       10.33        9.76      3.68 o
   0   6  10       49.99       47.66      4.22 o
   1   6  10        2.97        6.10      3.90 o
   2   6  10        1.43        4.09      3.87 o
 -17   1  11      114.41      104.17      6.52 o
 -16   1  11       15.50       19.24      6.23 o
 -15   1  11        3.74        1.17      5.60 o
 -14   1  11       86.59       84.55      5.91 o
 -13   1  11      292.95      285.42      7.14 o
 -12   1  11       26.64       25.23      6.73 o
 -11   1  11       41.48       42.82      4.95 o
 -10   1  11      297.21      281.20      5.54 o
  -9   1  11        0.85        5.32      4.40 o
  -8   1  11      416.66      420.25      6.32 o
  -7   1  11     3424.81     3407.77     53.58 o
  -6   1  11       45.58       44.40      4.01 o
  -5   1  11      199.92      204.60      4.52 o
  -4   1  11      160.94      159.30      4.54 o
  -3   1  11      380.85      379.22      9.17 o
  -2   1  11       18.15       22.76      4.30 o
  -1   1  11       40.40       51.02      4.25 o
   0   1  11       40.00       37.78      4.24 o
   1   1  11      205.31      198.13      3.91 o
   2   1  11        3.15        3.29      3.66 o
   3   1  11      142.45      155.25      4.04 o
   4   1  11       10.96       14.50      3.60 o
   5   1  11       82.63       84.30      3.90 o
   6   1  11        2.12        9.96      3.53 o
   7   1  11        2.72        0.12      3.68 o
 -17   2  11       81.25       95.01     10.01 o
 -16   2  11      100.65       95.07      5.89 o
 -15   2  11      237.07      210.33      8.59 o
 -14   2  11        0.79        6.69      5.42 o
 -13   2  11        9.92        7.27      5.30 o
 -12   2  11      114.39      130.72      6.87 o
 -11   2  11      147.78      161.04      5.66 o
 -10   2  11       97.87      102.55      5.18 o
  -9   2  11        2.76        3.32      4.46 o
  -8   2  11       35.39       38.53      4.23 o
  -7   2  11       70.71       78.45      4.38 o
  -6   2  11       79.01       83.40      4.42 o
  -5   2  11       89.48       93.46      4.13 o
  -4   2  11      109.16      103.70      4.25 o
  -3   2  11       24.26       26.52      4.03 o
  -2   2  11      129.34      116.09      4.97 o
  -1   2  11      615.04      559.56     17.19 o
   0   2  11      310.45      254.14      6.93 o
   1   2  11        0.11        5.23      4.16 o
   2   2  11        7.47        9.78      3.80 o
   3   2  11       35.16       43.28      3.74 o
   4   2  11        3.22        9.95      3.94 o
   5   2  11        7.07        9.65      3.34 o
   6   2  11       21.50       23.03      3.77 o
   7   2  11        0.38        7.23      3.71 o
 -16   3  11       14.91       21.73      4.83 o
 -15   3  11        9.52       11.81      4.61 o
 -14   3  11        0.16        1.42      4.45 o
 -13   3  11       72.71       74.58      4.87 o
 -12   3  11        7.24        9.20      4.39 o
 -11   3  11        2.17        7.28      4.68 o
 -10   3  11       32.97       34.96      4.96 o
  -9   3  11       26.73       27.45      5.46 o
  -8   3  11      161.86      168.58      5.20 o
  -7   3  11      670.03      703.16     11.54 o
  -6   3  11        2.11        6.22      3.92 o
  -5   3  11       32.60       39.74      3.86 o
  -4   3  11       20.32       23.48      4.02 o
  -3   3  11       20.98       24.97      4.08 o
  -2   3  11       36.07       37.55      4.04 o
  -1   3  11        4.22        3.87      4.24 o
   0   3  11        0.43        0.62      4.23 o
   1   3  11       50.72       53.17      4.22 o
   2   3  11        1.27        3.27      3.88 o
   3   3  11       16.75       17.78      3.74 o
   4   3  11       17.44       21.07      3.77 o
   5   3  11       11.13       12.79      3.75 o
   6   3  11        3.75        0.45      3.96 o
 -15   4  11        1.60        4.80      4.91 o
 -14   4  11        0.17        3.37      4.53 o
 -13   4  11        1.72        6.51      4.50 o
 -12   4  11       12.54       20.34      4.36 o
 -11   4  11       18.48       23.66      5.00 o
 -10   4  11       13.93       18.61      4.70 o
  -9   4  11        6.27        7.26      4.82 o
  -8   4  11       14.90       19.00      4.48 o
  -7   4  11        9.63        8.54      3.86 o
  -6   4  11       12.96       13.58      3.92 o
  -5   4  11       16.64       17.84      4.06 o
  -4   4  11        0.94        2.67      3.78 o
  -3   4  11        2.52        6.73      3.85 o
  -2   4  11       13.26       14.39      4.30 o
  -1   4  11       73.63       79.46      5.57 o
   0   4  11       23.16       23.86      3.92 o
   1   4  11       18.39       20.14      4.27 o
   2   4  11        0.15        3.81      3.97 o
   3   4  11       14.68       19.52      4.14 o
   4   4  11        0.03        4.04      3.76 o
   5   4  11        3.75        4.66      3.85 o
 -13   5  11       99.63       85.84      5.71 o
 -12   5  11        0.17       -5.22      5.71 o
 -11   5  11        4.33        4.40      4.94 o
 -10   5  11      149.13      149.20      4.59 o
  -9   5  11        5.89       10.37      4.59 o
  -8   5  11       89.75       87.73      4.50 o
  -7   5  11     1119.52     1116.56     31.56 o
  -6   5  11        6.90        7.71      4.03 o
  -5   5  11       58.85       63.95      4.47 o
  -4   5  11       76.45       76.70      6.07 o
  -3   5  11      142.37      150.32     10.97 o
  -2   5  11        0.22        3.40      3.84 o
  -1   5  11        7.96       13.28      4.17 o
   0   5  11        9.08        7.50      4.06 o
   1   5  11       55.25       47.96      3.94 o
   2   5  11       17.32       14.23      3.90 o
   3   5  11       27.99       24.94      4.52 o
  -9   6  11        4.56        5.61      4.89 o
  -8   6  11       48.69       48.63      5.11 o
  -7   6  11       18.35       17.28      4.26 o
  -6   6  11        0.26        5.14      4.15 o
  -5   6  11        1.98        2.30      4.07 o
  -4   6  11       15.20       12.70      4.41 o
  -3   6  11        5.96        6.41      4.04 o
  -2   6  11       26.45       31.03      3.97 o
  -1   6  11       39.90       43.58      4.89 o
   0   6  11       38.14       28.83      5.81 o
 -17   0  12        2.23        5.98     13.21 o
 -16   0  12       93.01      111.56     10.69 o
 -15   0  12      246.76      251.77     13.20 o
 -14   0  12       59.87       81.17      8.63 o
 -13   0  12      172.46      160.97      9.12 o
 -12   0  12      169.87      180.26     10.52 o
 -11   0  12       28.18       27.50      7.08 o
 -10   0  12      391.31      404.96     13.75 o
  -9   0  12        6.49        3.75      5.61 o
  -8   0  12        1.28        3.16      5.96 o
  -7   0  12       29.30       39.82      6.09 o
  -6   0  12       11.23       10.10      6.42 o
  -5   0  12        6.33        6.49      5.89 o
  -4   0  12       27.38       24.95      6.83 o
  -3   0  12      497.36      456.92      7.79 o
  -2   0  12       16.07       11.57      6.41 o
  -1   0  12     1080.63      908.20     15.54 o
   0   0  12       11.96        2.30      6.03 o
   1   0  12       25.55       31.91      5.70 o
   2   0  12       31.62       42.16      5.13 o
   3   0  12        6.48        9.87      5.18 o
   4   0  12       36.73       40.78      5.20 o
   5   0  12       24.40       21.02      5.38 o
   6   0  12       24.39       22.35      5.16 o
 -16   1  12      123.42      125.07      6.83 o
 -15   1  12        0.11        4.17      6.37 o
 -14   1  12        0.72        2.92      5.68 o
 -13   1  12       90.04       89.84      6.29 o
 -12   1  12       29.02       27.60      5.18 o
 -11   1  12       15.56       13.24      4.76 o
 -10   1  12        2.21        6.00      4.55 o
  -9   1  12      219.68      216.84      4.68 o
  -8   1  12      167.48      176.57      4.61 o
  -7   1  12      200.21      198.19      5.93 o
  -6   1  12      136.33      135.32      4.39 o
  -5   1  12        0.19        2.25      4.02 o
  -4   1  12       18.03       17.73      4.08 o
  -3   1  12       84.21       92.58      4.50 o
  -2   1  12       56.38       55.83      4.35 o
  -1   1  12        0.03        5.49      4.36 o
   0   1  12       90.57       80.85      4.12 o
   1   1  12       22.30       17.95      4.19 o
   2   1  12        2.41        1.96      3.48 o
   3   1  12       12.33       12.13      3.57 o
   4   1  12       79.15       78.88      3.69 o
   5   1  12        0.06        3.89      3.67 o
   6   1  12       40.81       50.92      3.89 o
 -16   2  12       13.93       13.94      5.72 o
 -15   2  12        6.57        7.17      5.59 o
 -14   2  12        0.00        1.97      5.51 o
 -13   2  12       17.69       17.10      6.22 o
 -12   2  12       16.35       23.27      5.27 o
 -11   2  12        0.79        4.39      4.77 o
 -10   2  12       13.91       19.49      4.78 o
  -9   2  12       29.19       29.21      4.00 o
  -8   2  12       86.96       85.43      4.35 o
  -7   2  12        0.33        5.42      4.25 o
  -6   2  12       20.94       22.55      4.27 o
  -5   2  12        3.44        9.59      4.28 o
  -4   2  12        3.68        7.72      3.97 o
  -3   2  12       29.80       23.09      4.01 o
  -2   2  12        0.45        0.95      4.12 o
  -1   2  12       49.65       52.13      4.27 o
   0   2  12        1.39        0.20      4.48 o
   1   2  12        0.24        2.02      4.06 o
   2   2  12        7.89       11.39      4.01 o
   3   2  12        1.37        3.06      3.66 o
   4   2  12        0.27        0.36      3.60 o
   5   2  12        3.12       -1.31      4.00 o
 -15   3  12        3.08        6.35      5.08 o
 -14   3  12        3.58        5.18      5.62 o
 -13   3  12      116.20      108.31      6.59 o
 -12   3  12       16.01       19.39      5.16 o
 -11   3  12       57.12       58.93      5.45 o
 -10   3  12       18.87       19.82      4.28 o
  -9   3  12      165.57      168.32      4.55 o
  -8   3  12      215.05      219.39      5.27 o
  -7   3  12      401.10      413.61      7.99 o
  -6   3  12      120.73      118.10      4.39 o
  -5   3  12        0.25       -0.08      4.07 o
  -4   3  12       10.51       17.32      4.23 o
  -3   3  12      191.74      200.37      5.57 o
  -2   3  12       37.46       32.87      4.05 o
  -1   3  12        3.47        8.65      4.03 o
   0   3  12       88.79       74.26      4.29 o
   1   3  12       19.50       22.62      4.29 o
   2   3  12        0.08        2.76      4.00 o
   3   3  12       55.90       51.01      4.18 o
   4   3  12       93.51      100.55      4.25 o
 -13   4  12       17.70       17.12      7.04 o
 -12   4  12       43.98       50.55      5.00 o
 -11   4  12        2.32        1.35      3.96 o
 -10   4  12      131.40      137.08      4.65 o
  -9   4  12        6.87        9.14      5.42 o
  -8   4  12       45.03       43.02      4.48 o
  -7   4  12       11.14       17.47      4.46 o
  -6   4  12        0.86        6.01      3.98 o
  -5   4  12        0.56       -0.57      4.07 o
  -4   4  12        6.69        8.09      3.92 o
  -3   4  12      115.25      110.90      4.43 o
  -2   4  12        6.64        9.80      3.93 o
  -1   4  12      297.37      270.02     13.39 o
   0   4  12        2.77        4.50      4.09 o
   1   4  12       12.61       10.08      4.19 o
   2   4  12        7.66        9.45      4.48 o
   3   4  12       10.23       10.54      4.44 o
 -11   5  12        5.23        9.21      4.44 o
 -10   5  12       33.31       26.55      4.64 o
  -9   5  12       48.79       49.23      4.98 o
  -8   5  12        6.15        6.27      4.53 o
  -7   5  12        1.82        2.84      4.03 o
  -6   5  12       24.00       16.84      4.27 o
  -5   5  12        1.92        4.84      4.35 o
  -4   5  12        3.98        9.15      4.01 o
  -3   5  12        5.05       10.05      3.96 o
  -2   5  12       41.14       36.96      4.32 o
  -1   5  12        4.54        8.39      4.12 o
   0   5  12        5.24        1.84      4.20 o
 -15   1  13       60.67       70.22      6.68 o
 -14   1  13        0.72        0.47      6.47 o
 -13   1  13        1.36        7.30      7.32 o
 -12   1  13       40.19       45.30      5.55 o
 -11   1  13       36.22       34.56      4.50 o
 -10   1  13        5.00        8.92      4.49 o
  -9   1  13        0.42        0.91      4.24 o
  -8   1  13        2.06        5.31      4.18 o
  -7   1  13      128.64      136.51      4.64 o
  -6   1  13       19.22       19.16      4.30 o
  -5   1  13       41.06       38.95      4.48 o
  -4   1  13        3.71        9.20      4.29 o
  -3   1  13        2.02       12.83      4.51 o
  -2   1  13       49.62       49.57      4.51 o
  -1   1  13       17.25       16.39      4.55 o
   0   1  13       32.78       31.95      4.37 o
   1   1  13       11.59       16.26      4.28 o
   2   1  13        0.01        0.72      4.33 o
   3   1  13        3.60        3.69      3.75 o
   4   1  13       27.24       23.39      3.73 o
 -15   2  13       57.63       65.34      6.78 o
 -14   2  13      124.35      151.69      6.50 o
 -13   2  13      280.23      272.63      6.60 o
 -12   2  13       60.76       77.71      5.78 o
 -11   2  13        9.19       13.54      4.78 o
 -10   2  13      210.61      215.82      4.98 o
  -9   2  13       34.82       38.89      4.52 o
  -8   2  13       29.76       31.56      4.16 o
  -7   2  13        3.70        9.51      4.03 o
  -6   2  13        3.00        5.64      4.04 o
  -5   2  13       92.36      102.01      4.56 o
  -4   2  13       94.02       85.19      4.63 o
  -3   2  13       19.96       22.21      5.67 o
  -2   2  13      221.37      174.17      5.87 o
  -1   2  13      177.49      160.54      4.71 o
   0   2  13       45.93       44.00      4.47 o
   1   2  13        7.05       14.11      4.29 o
   2   2  13       79.67       72.57      5.03 o
   3   2  13        0.01        1.39      4.19 o
 -14   3  13       11.76       15.23      6.07 o
 -13   3  13        0.70       -0.94      6.18 o
 -12   3  13       55.32       55.96      6.19 o
 -11   3  13        0.27        3.41      4.22 o
 -10   3  13       17.76       19.48      4.73 o
  -9   3  13        0.09        0.48      4.26 o
  -8   3  13       12.32       11.31      3.84 o
  -7   3  13        2.28        3.38      4.00 o
  -6   3  13        1.03        0.89      4.20 o
  -5   3  13       21.50       22.47      4.37 o
  -4   3  13        0.19        7.79      4.18 o
  -3   3  13        9.01       10.98      4.18 o
  -2   3  13       78.65       74.89      4.90 o
  -1   3  13        0.25       -1.07      4.11 o
   0   3  13        1.17        4.63      4.64 o
   1   3  13        8.60       12.64      4.17 o
   2   3  13        3.43        2.63      4.91 o
 -12   4  13       12.67       12.63      4.86 o
 -11   4  13        2.69        7.97      4.92 o
 -10   4  13        0.78        2.94      4.59 o
  -9   4  13      134.34      127.91      5.56 o
  -8   4  13       13.54       11.60      4.44 o
  -7   4  13       33.35       35.16      4.52 o
  -6   4  13        8.66       11.01      4.26 o
  -5   4  13        2.28        1.59      4.28 o
  -4   4  13       17.92       14.65      4.47 o
  -3   4  13       15.36       13.58      4.26 o
  -2   4  13       15.06       13.57      4.45 o
  -1   4  13       60.71       63.26      4.33 o
   0   4  13        0.20        3.08      4.22 o
  -8   5  13        0.19       -0.44      4.43 o
  -7   5  13       33.38       36.23      4.91 o
  -6   5  13       19.98       20.84      4.88 o
  -5   5  13        6.17        7.97      5.08 o
  -4   5  13        0.00        4.66      4.47 o
 -14   0  14       52.21       79.62      9.44 o
 -13   0  14      672.61      671.31     51.24 o
 -12   0  14       17.53       28.83      6.82 o
 -11   0  14       45.76       42.41      6.64 o
 -10   0  14       83.49       89.37      7.24 o
  -9   0  14       27.76       29.59      7.11 o
  -8   0  14       82.93       87.25      8.77 o
  -7   0  14        0.11        3.82      6.62 o
  -6   0  14       27.77       24.21      7.53 o
  -5   0  14       29.28       30.01      7.43 o
  -4   0  14        4.68       -0.57      7.09 o
  -3   0  14        0.80       -0.69      7.44 o
  -2   0  14       57.88       46.15      9.41 o
  -1   0  14       14.65       18.04      7.20 o
   0   0  14       12.26       13.01      5.78 o
   1   0  14       39.81       39.90      6.04 o
   2   0  14        0.23        4.14      6.35 o
 -14   1  14        3.60        6.34      6.93 o
 -13   1  14        8.52       10.92      6.13 o
 -12   1  14        1.05        2.70      5.41 o
 -11   1  14       60.76       62.78      4.96 o
 -10   1  14       21.21       21.65      4.66 o
  -9   1  14       43.86       40.54      4.62 o
  -8   1  14       41.77       48.61      4.78 o
  -7   1  14      125.80      126.87      4.76 o
  -6   1  14        7.87       10.56      4.15 o
  -5   1  14       14.27       15.50      4.11 o
  -4   1  14        1.15        5.57      4.67 o
  -3   1  14        6.36        3.65      4.41 o
  -2   1  14        0.01        2.44      4.67 o
  -1   1  14       33.86       31.95      4.51 o
   0   1  14        2.22        9.58      4.51 o
   1   1  14        7.77       10.26      4.38 o
   2   1  14        7.15        9.29      4.97 o
 -13   2  14       27.06       33.35      6.36 o
 -12   2  14        0.26        1.30      5.64 o
 -11   2  14        1.92        1.07      5.31 o
 -10   2  14        0.10        5.60      4.33 o
  -9   2  14       12.01       13.05      4.26 o
  -8   2  14        4.40       10.22      4.35 o
  -7   2  14        1.67        5.35      4.03 o
  -6   2  14        0.60        2.60      4.22 o
  -5   2  14        0.59        2.24      4.32 o
  -4   2  14        1.66        2.12      4.21 o
  -3   2  14        0.13        0.74      4.12 o
  -2   2  14        9.09        9.26      4.47 o
  -1   2  14        6.38        5.57      5.56 o
   0   2  14        2.74        5.52      4.41 o
   1   2  14        1.83        5.81      4.86 o
 -12   3  14        0.01        1.85      5.25 o
 -11   3  14       62.00       65.03      5.50 o
 -10   3  14       16.80       24.79      4.98 o
  -9   3  14       44.55       41.39      4.77 o
  -8   3  14       46.20       45.61      4.45 o
  -7   3  14      126.90      128.73      4.86 o
  -6   3  14       20.70       26.01      4.48 o
  -5   3  14       31.65       28.86      4.26 o
  -4   3  14        5.47        2.70      4.31 o
  -3   3  14        0.09        4.17      4.75 o
  -2   3  14        3.42        4.47      4.30 o
  -1   3  14       16.70       15.10      4.45 o
  -8   4  14       52.40       50.92      4.96 o
  -7   4  14        0.43        0.08      5.10 o
  -6   4  14       12.76       12.14      4.45 o
  -5   4  14        8.23       10.67      4.36 o
  -4   4  14       15.01       17.19      4.31 o
 -12   1  15       29.22       34.11      5.63 o
 -11   1  15       63.30       51.86      5.41 o
 -10   1  15        6.84        8.46      5.03 o
  -9   1  15        7.51       10.82      5.11 o
  -8   1  15      156.08      153.89      5.40 o
  -7   1  15        0.50        4.55      4.66 o
  -6   1  15       53.09       64.89      4.81 o
  -5   1  15       34.11       30.66      4.80 o
  -4   1  15        2.03       10.41      4.72 o
  -3   1  15        8.46       13.57      4.89 o
  -2   1  15        4.43        8.45      4.81 o
 -10   2  15       38.17       42.56      4.84 o
  -9   2  15        0.61        4.27      4.33 o
  -8   2  15       30.76       26.98      4.64 o
  -7   2  15       21.76       22.41      4.84 o
  -6   2  15        0.11        1.97      4.40 o
  -5   2  15       38.12       37.93      5.17 o
  -4   2  15        0.76       -0.74      4.54 o
  -3   2  15       40.65       46.08      4.31 o
 
